# Supplementary material for: M6A “Writer” Gene METTL14: A Favorable Prognostic Biomarker and Correlated With Immune Infiltrates in Rectal Cancer
Source: Front Oncol. 2021 Jun 17;11:615296. doi: 10.3389/fonc.2021.615296 (PMC8247640; doi:10.3389/fonc.2021.615296)
Supplement: Supplementary file 2 [file Table_1.csv]

pathway	database	High_TCGA-AF-2687-01	High_TCGA-AF-2690-01	Low_TCGA-AF-2691-01	Low_TCGA-AF-2692-01	High_TCGA-AF-2693-01	Low_TCGA-AF-3400-01	High_TCGA-AF-3911-01	Low_TCGA-AF-3913-01	High_TCGA-AF-4110-01	High_TCGA-AF-5654-01	Low_TCGA-AF-6136-01	Low_TCGA-AF-6655-01	High_TCGA-AF-6672-01	High_TCGA-AF-A56K-01	High_TCGA-AF-A56L-01	High_TCGA-AF-A56N-01	Low_TCGA-AG-3574-01	Low_TCGA-AG-3575-01	Low_TCGA-AG-3578-01	Low_TCGA-AG-3580-01	Low_TCGA-AG-3581-01	Low_TCGA-AG-3582-01	Low_TCGA-AG-3583-01	Low_TCGA-AG-3584-01	Low_TCGA-AG-3586-01	Low_TCGA-AG-3587-01	High_TCGA-AG-3591-01	High_TCGA-AG-3592-01	Low_TCGA-AG-3593-01	Low_TCGA-AG-3594-01	Low_TCGA-AG-3598-01	Low_TCGA-AG-3599-01	Low_TCGA-AG-3600-01	Low_TCGA-AG-3601-01	Low_TCGA-AG-3602-01	Low_TCGA-AG-3605-01	Low_TCGA-AG-3608-01	Low_TCGA-AG-3609-01	Low_TCGA-AG-3611-01	Low_TCGA-AG-3612-01	High_TCGA-AG-3725-01	Low_TCGA-AG-3726-01	Low_TCGA-AG-3727-01	Low_TCGA-AG-3728-01	High_TCGA-AG-3731-01	High_TCGA-AG-3732-01	High_TCGA-AG-3742-01	Low_TCGA-AG-3878-01
125-dihydroxyvitamin_Dsub3sub_biosynthesis	Metabolism 1.123	84.20395951	98.84999224	-6.451766642	-5.679854768	78.40404864	3.577962405	120.6736482	-31.98666586	57.02214158	15.97171398	15.26428264	62.90113655	59.83128721	73.98110775	90.61787473	75.81660416	-13.47220662	32.42828415	18.6079986	-35.4841601	-22.87362694	-18.10398597	-3.853107295	-7.096429342	-31.50108004	12.11443876	89.28027851	134.0684428	2.651270022	4.281793857	-23.33531272	15.77266674	4.115771879	37.65115474	3.194202549	-5.820154652	-9.925598693	15.58235767	0.614309399	15.81764038	79.17993791	-36.69834195	-39.07221662	-8.526397083	69.37822481	43.65987749	66.20132277	-14.72141158
1D-imyoi-inositol_hexakisphosphate_biosynthesis_II_mammalian	Metabolism 1.123	77.6849655	64.14573117	30.19231884	9.593938322	94.58512862	-16.71613063	122.258898	14.53523691	83.99781136	49.62403911	49.43873238	45.60241056	42.2605508	94.37902396	94.47759656	109.6526842	16.04656108	-48.83312306	-7.485642918	-1.305742284	-9.173494501	-21.17219776	-6.274998291	30.44074364	1.371131146	-11.74113911	31.13033808	109.9443483	7.858202499	-8.772724457	-26.38073246	21.04663751	-25.65614283	10.68061413	-84.3978808	-24.16431602	-3.226741761	-6.875033556	-22.92665671	-3.385698172	88.99798941	3.174299989	-24.42716016	-17.1174635	89.07967896	105.1194626	78.21796998	12.4370169
1D-imyoi-inositol_hexakisphosphate_biosynthesis_V_from_Ins134P3	Metabolism 1.123	78.84917844	62.77189289	22.78297237	-11.45803163	132.309214	-3.71296681	123.4192593	-5.425018446	92.88993702	76.6926089	58.44234842	71.32131088	31.81987544	69.87565945	99.55596274	115.3932637	5.687362068	-25.7628728	-3.212451364	23.55678389	-8.865145898	-15.16116121	-3.551801517	62.3626316	36.92721594	-38.79763571	52.11030622	117.3667601	-16.7294149	20.7791507	-3.764602826	41.11316337	-26.75060228	-8.105497168	-82.81686278	3.327622418	-1.050825808	-38.32318693	-51.31122109	-0.210893948	122.155027	1.193011963	-48.52384653	-68.41531673	96.1832408	91.4394951	92.54940863	7.922781938
2-amino-3-carboxymuconate_semialdehyde_degradation_to_glutaryl-CoA	Metabolism 1.123	73.11845203	35.72246851	68.60610813	-4.381967517	13.64944525	-56.58562485	59.71867339	-20.46372598	101.837063	60.90725394	53.76856576	35.38621977	98.21198567	123.0014603	98.79913262	94.14738932	41.11767825	-28.01685943	85.38629834	-1.761280383	-33.5252703	-30.53736847	21.20413662	-43.90209	148.2376478	19.00598045	65.23081401	96.76515084	-38.8900727	-13.67774007	-13.63275581	-50.77910796	130.1409019	-24.04240188	-16.07451227	-10.41145057	-8.834556398	-11.60604665	29.6738805	-20.46372598	88.20938556	-14.26624845	10.78079478	-62.43498356	80.97080871	132.7828395	44.40661457	-50.96850212
2-deoxy-alpha-D-ribose_1-phosphate_degradation	Metabolism 1.123	31.30063539	17.45034115	4.272591182	-4.243063992	89.92825551	-31.2268974	97.19250403	-18.53133132	79.15058976	69.78747809	30.32109174	35.77496547	53.65945875	27.57669904	18.57887477	20.00227403	25.29689624	-22.32570023	-3.176281179	-43.49607437	-19.72723254	-82.11207388	56.50309621	-24.32976286	-2.986017173	-78.81835164	70.66022275	66.79310808	-14.58703416	-43.52194006	12.49985381	-11.23312247	34.81728698	13.04728484	-14.59912964	18.12762315	-17.77328865	-60.61996101	-11.44619452	-6.265976865	79.06398032	20.24436794	9.667711389	10.2716002	28.84928862	20.16809425	49.56002523	33.75800029
2-oxobutanoate_degradation	Metabolism 1.123	103.3713921	63.45257483	8.972770523	13.99647287	87.07741459	41.38330564	129.2507595	28.20282178	66.3089567	104.8516828	66.38908932	54.74813354	90.07710378	85.01717981	101.8749179	96.48152646	48.07978649	2.048883362	7.772324081	3.977116838	-6.311000182	-9.799017692	51.26278995	-28.46598653	36.66481196	-42.12332185	122.3415012	141.6542917	10.0417198	16.166801	1.6528481	35.0377608	2.993441841	41.70666459	12.08101718	-4.569489768	10.70648021	-8.616011165	23.18015588	23.3392776	119.7273459	-107.9302857	-101.6121669	-43.38749966	86.9440853	106.8900465	105.6656525	-60.13402017
2-oxoglutarate_decarboxylation_to_succinyl-CoA	Metabolism 1.123	87.5448084	66.27528871	3.914369771	-6.477223187	78.2250206	-5.157050394	95.96932443	18.29532191	67.49282709	110.229387	66.96057168	54.9875426	43.43821784	73.42644938	80.44319469	49.15975198	15.67375836	-16.51058839	-3.121690684	3.347101322	17.13663478	-18.29356024	27.84506335	27.60561038	-10.21698233	-32.79587173	34.40391261	132.2263886	-19.93149659	-28.17881268	-38.70920019	24.87253181	11.48606864	26.00926739	-59.73282403	-11.43574964	4.778160556	0.098762538	-39.96548057	27.47013951	118.0947368	-17.51258362	-58.38105219	-10.29465089	97.84074956	59.19735038	65.52000038	6.771701829
2-oxoisovalerate_decarboxylation_to_isobutanoyl-CoA	Metabolism 1.123	113.4115489	75.74464192	6.466110951	4.379952176	93.15362481	11.86474533	127.3236771	20.27824499	72.86927025	111.1627477	70.95836014	55.11590239	74.66913781	104.8736548	121.8099801	111.5814687	30.09296564	0.261515569	19.10276323	12.34787989	13.27221167	-6.901450533	21.26498199	-27.82775532	19.86062236	-25.88177748	93.73895521	162.6351707	-0.938213933	-1.645505776	9.058059713	36.89350316	9.216883392	62.08961074	-31.35463888	-3.357070714	6.959619042	-3.013598594	-5.197403342	26.4908543	109.929627	-116.1080921	-101.1771866	-51.49912165	117.6425057	112.1641214	108.720551	-51.55169833
3-phosphoinositide_biosynthesis	Metabolism 1.123	100.0642968	96.33320956	13.15422041	10.47279694	84.68573155	14.20848402	89.35176259	3.815171097	88.80400984	41.14489976	35.53746199	52.42411899	61.17487699	91.4737417	81.69337067	75.59849626	-6.545329196	-18.95955312	29.82469586	-8.059354217	9.964595847	-12.49687882	-14.33704147	14.56639565	-8.13439888	-12.84087925	54.03509444	83.75782345	20.59531717	23.50490274	-20.35150874	15.90274012	2.8013555	11.74303651	-50.17504957	-23.97523135	1.916869499	-5.842893332	-15.47266926	2.252229746	69.50132802	-33.46436568	-61.90557453	-26.26277236	102.5920345	95.84079077	68.11525734	-5.949267684
3-phosphoinositide_degradation	Metabolism 1.123	102.5046675	100.9459975	27.1908059	9.487418252	83.74473118	-17.34841229	112.9369406	5.793624244	92.88857161	60.2044602	58.52757465	62.44336854	63.96199963	102.4043984	103.7563728	99.06090663	14.33069991	-6.933602624	6.631886433	-18.71219231	-21.05218352	-14.73572625	5.334074165	20.67105862	-17.32098228	-11.24801088	63.93493647	114.722014	18.89844581	-6.31502367	-21.13336637	9.868605237	-13.99480457	13.23672816	-51.29701341	-17.03537682	-1.784898794	-7.189739491	-13.70330517	3.449067927	79.39008224	-30.47341477	-55.68586931	-18.69285139	107.9204609	101.5223007	87.49691137	-11.19483808
4-aminobutyrate_degradation	Metabolism 1.123	104.3854335	95.43025234	25.51989725	-7.933841088	69.9761402	-94.19192873	148.4622682	-34.22811221	106.8718892	42.58616769	36.83827807	59.62313975	62.64751586	169.2242226	90.26019195	163.0265587	98.84638666	-36.16493661	-58.0902375	4.559784432	53.52491533	13.68000791	-14.58636089	6.657416139	-24.79511275	32.97586822	34.56111472	165.8334715	33.86294458	-75.60550929	-79.83635345	35.1518545	-71.39748687	72.22775094	-26.88523167	-32.70303964	10.1978832	92.49657545	-35.76823023	-4.40380952	-16.47261197	-45.3147268	-42.27189513	-25.14035574	99.75293325	134.9237848	72.86639768	-107.2572039
4-hydroxy-2-nonenal_detoxification	Metabolism 1.123	52.49033916	17.43955466	44.9510587	2.80621567	14.88173371	43.11365534	57.7147995	21.25471421	70.98259588	7.97930595	87.83890873	17.76278919	64.73670657	5.439069168	49.402777	61.87900819	-4.161507696	-51.05457043	-12.44369237	-9.580827539	3.424838812	-12.24704827	29.25478959	-51.93596986	-0.00165513	-34.78872623	101.8788504	85.37045757	-30.74550081	-65.33859434	-40.39104541	-20.90051492	24.83094681	51.91529411	-1.432313848	-9.380616578	-6.364338902	25.81786096	-24.54488269	-13.9727985	37.78185237	-43.57657328	-16.94038137	12.84730822	2.461083734	101.9620386	8.58508443	-9.108421155
4-hydroxybenzoate_biosynthesis	Metabolism 1.123	91.59601181	57.94878814	35.63443301	76.18094382	91.59601181	-102.9950031	76.18094382	6.866225767	91.59601181	-33.68028504	6.866225767	6.866225767	35.63443301	76.18094382	35.63443301	76.18094382	-33.68028504	-102.9950031	-33.68028504	6.866225767	6.866225767	-102.9950031	-33.68028504	-33.68028504	-33.68028504	-33.68028504	167.810017	57.94878814	-33.68028504	57.94878814	-33.68028504	6.866225767	-102.9950031	6.866225767	35.63443301	-33.68028504	-102.9950031	6.866225767	76.18094382	-33.68028504	35.63443301	-102.9950031	-102.9950031	-102.9950031	-33.68028504	153.4999326	91.59601181	6.866225767
4-hydroxyproline_degradation	Metabolism 1.123	51.55595455	38.72235887	-27.65312192	-9.947780299	27.22587654	-43.90933455	138.9764344	-31.37099184	8.895751017	24.19210244	-17.50615226	-51.2814442	-28.75047893	69.02926358	108.5942172	191.5289501	82.79254904	-61.35509588	-98.96118742	8.415496606	24.23274962	-28.24041556	-70.09308997	-61.20865123	43.41751481	30.6974863	-4.335302655	61.26914021	-30.44374361	-50.28861349	-45.78341054	19.46519237	-109.9721435	55.43603907	7.25931134	24.02635061	68.8853534	88.13665625	-24.68196866	-65.86910179	-50.28396805	128.9402874	47.6373298	12.30609525	142.590718	50.42273316	41.4805577	4.831646264
5-aminoimidazole_ribonucleotide_biosynthesis	Metabolism 1.123	105.7973575	37.3285968	-7.713194739	-14.68324604	76.68612924	-19.82926851	124.4269636	8.423339381	39.86671904	86.11841635	21.56720245	23.9421911	41.59047332	67.82623218	115.3826955	86.91268362	-2.24535143	-66.58688467	10.27552748	27.66679337	-0.39252817	-34.30505343	28.67754932	-13.66455695	17.56250234	-1.630298504	35.01935586	135.570419	-16.74017782	-3.238211808	-4.308723568	-1.35181471	1.242582847	20.57626092	-37.74508142	-6.056657843	10.04795067	-23.0197379	-27.75901469	19.66529837	55.43089657	-13.89979364	-37.8124473	-33.96788005	114.7527951	60.60043447	70.66703362	0.886256682
7-3-amino-3-carboxypropyl-wyosine_biosynthesis	Metabolism 1.123	115.6303905	99.6509927	2.814093644	2.978558908	130.8175326	11.12084792	120.5790115	23.09157287	119.2848222	122.7791476	103.5435886	57.89022417	115.9345238	109.8366035	134.0220972	82.03487113	-4.283699281	-22.09904044	44.68038394	-10.09398289	-2.571098995	1.733200583	8.687257925	-34.89453344	1.913778247	-5.450560137	100.7001401	159.893783	1.318260443	12.38934242	-33.76486939	44.73714056	32.44918061	15.08363216	-41.31617501	-22.55566462	8.161889384	-0.539165282	11.43237541	13.4709906	-8.306851395	-95.67974674	-84.2172662	-136.752101	115.9994303	138.1072814	130.5930319	-44.5231651
C20_prostanoid_biosynthesis	Metabolism 1.123	155.3699377	205.6643139	48.75280735	26.43978063	80.46360894	117.4359189	135.2429349	18.61791429	132.6037414	58.57569493	60.49313147	112.2498703	59.18775738	115.3482006	85.13769641	104.3861941	-12.81400395	23.36124596	23.98869793	-6.876502838	27.14024448	-20.90369692	27.5978456	57.02807388	-12.54276425	-44.0979227	105.8886439	137.9598654	14.03787366	26.20974776	-12.28706771	-4.23282524	-3.321594048	-51.87807635	-10.81758154	-18.46586246	13.32317512	26.25455905	19.1217946	44.75362305	92.46623342	-48.92358376	-50.08204026	12.98643801	163.806211	120.0728088	89.2569173	49.24314303
CDP-diacylglycerol_biosynthesis	Metabolism 1.123	87.74668668	69.2374216	12.09509153	1.819142038	85.40917704	22.0288787	102.7609647	1.211567322	77.5704746	49.58557874	52.56901505	42.95539238	55.5830789	74.39717399	67.91312141	74.18417917	2.752674286	-0.455380058	20.09929708	3.394702363	14.34558602	-19.32865981	-5.562353782	3.335495647	13.40399125	-15.13195999	68.63428189	97.77981841	-3.333933763	17.16425794	-16.13494784	3.309426604	6.628538728	6.789602723	-43.46781379	-18.89404771	-4.874134162	-8.558426382	-8.907917688	10.97109138	81.26766869	-33.3753992	-61.90149144	-28.89565767	89.0800814	81.19700626	59.18993217	-8.339781207
CMP-iNi-acetylneuraminate_biosynthesis_I_eukaryotes	Metabolism 1.123	50.16266364	92.53646917	11.34128613	4.14288467	103.3356135	67.76720358	139.3568841	11.59981577	92.63477493	40.86342123	60.86600728	79.4491497	79.19314543	47.36606507	54.35624055	103.8474775	-3.221960492	-24.61569944	15.6040159	-55.43537108	16.20991049	-18.47868542	15.84734859	-27.21756046	4.578483786	-52.58948929	119.3038786	128.3693024	-4.662824481	80.03184653	27.3923544	21.66478186	-15.33621861	-5.986052845	-28.04239439	13.86282851	13.17485651	-30.2104023	48.93520093	4.54357862	114.3356774	-88.47762715	-95.92824491	-68.1298942	127.6309648	122.5866474	70.10318707	-46.63962711
CMP_phosphorylation	Metabolism 1.123	83.88653149	77.75444247	12.33728465	-30.13969001	64.99856865	-1.867369938	87.16207841	-12.93436127	85.9496338	23.17626611	15.36246629	56.75828086	61.87441998	79.11639469	73.83947742	63.53804753	16.57550537	35.12321955	-27.84034451	5.134330646	46.74893352	-15.43670413	18.83599884	16.45160301	-33.68612104	14.71848961	76.16988565	69.87987537	23.18661577	23.58983716	31.32620797	32.07177834	22.49437278	35.26140414	27.47860848	-3.211253516	28.96481603	32.96091429	16.7894777	-11.87658285	53.73558103	-20.09274549	-42.56311356	-30.23523316	87.27789688	49.24194975	76.26780253	-10.2391732
D-galactose_degradation_V_Leloir_pathway	Metabolism 1.123	75.55086401	77.2466018	11.38903692	-13.39381046	59.17005944	22.61215675	92.83501694	13.25939322	69.02010731	57.69212407	-3.125793817	20.25358664	30.45363342	59.60769944	81.48295557	66.6556688	45.10482375	20.9536175	20.4392564	-32.13437733	-1.249728316	-47.54302244	40.87845466	10.34563305	8.651243632	11.33322454	69.21483719	107.6511866	2.560709154	-14.53333571	15.22034138	32.59903784	31.31151442	55.21523726	-6.112024783	21.2861517	35.47150728	-6.151322727	-23.4656555	0.889430031	64.43886051	18.57944357	-14.55921302	-16.23355941	74.49502003	55.60970385	40.83147231	-5.38802368
D-glucuronate_degradation	Metabolism 1.123	-54.97197411	22.37694139	93.20616501	8.700119058	45.91182486	-26.7500031	199.4238615	45.34267136	180.2803643	-73.93833601	108.8105194	24.01515467	35.73456889	20.60185403	-4.014002934	51.99431575	10.0089312	-105.4081218	-42.8914903	-47.33353181	60.39013692	-55.75322808	125.3132322	0.241958508	84.12330135	-11.63720235	113.82632	138.0051988	-35.57926382	-85.91674558	-28.34719766	3.806692381	-11.94038601	72.23116463	151.2749794	-7.777247664	15.27226265	53.32059514	80.9359373	16.07856381	128.357742	-38.57233044	-29.36608571	56.433687	-10.28413736	87.96042926	39.37469934	-23.57329937
D-imyoi-inositol-5-phosphate_metabolism	Metabolism 1.123	81.38227637	58.59620387	25.64593148	29.01782995	64.47540927	-33.81530122	70.66627345	-17.17407467	55.86575859	40.01433755	43.81058728	39.28805531	65.21963433	72.19355743	75.14610511	63.14558543	0.824452748	-33.08032983	15.34291326	3.060755975	6.79803708	-14.53677875	-15.37083849	6.309534441	-7.520395997	-13.59215836	39.44037312	76.37488472	10.94765399	9.38383729	-22.5985251	20.97619312	7.698901651	1.712771028	-79.56589555	-35.498323	-15.86347434	-19.50098502	-0.372797796	9.069909317	69.46689697	-12.76045515	-38.31130354	-4.201742759	85.46575848	110.0389761	60.16037981	4.04279622
D-imyoi-inositol_134-trisphosphate_biosynthesis	Metabolism 1.123	53.1541895	45.01495353	22.74192575	14.27259828	61.86786785	-18.61981514	91.91294065	14.75550637	54.33221768	28.40249509	39.14009115	28.84961728	32.0073573	73.72584902	72.02493962	85.81995439	9.583408608	-48.69911734	-7.031288535	-6.200565458	-10.6092482	-15.33042573	-10.44342039	18.73945929	9.359935355	-5.378757734	13.85961081	81.81666658	11.71647802	-18.15068616	-17.08857288	7.816106715	-21.11887437	9.993631768	-67.55647622	-28.80362691	-5.126963866	-3.083345436	-9.657636569	-6.341848816	65.87050226	-4.876438687	-18.74941633	-8.59619948	63.61682176	81.84802496	55.538611	6.768600463
D-imyoi-inositol_145-trisphosphate_biosynthesis	Metabolism 1.123	95.37874132	80.44418479	18.19306614	18.47335982	76.4299586	-22.22289305	95.51272089	-6.128494938	79.99092888	46.22757028	45.81243339	52.4002069	71.32998317	90.39763329	89.64542824	80.83591513	-2.283129408	-22.07535078	25.67751745	-14.15640957	5.174566297	-15.28741161	-12.69873513	21.81545428	-18.30162055	-16.91785904	54.66732597	91.85871969	11.18440205	8.050035867	-24.65541201	17.89868984	1.480391129	0.644937061	-75.2019062	-32.16855525	-10.45195958	-14.35012562	-5.210596208	6.497063649	82.78371451	-19.44777817	-49.24874637	-12.32999448	96.65470831	109.0264895	76.54595423	-7.682544483
D-imyoi-inositol_145-trisphosphate_degradation	Metabolism 1.123	96.44383695	83.12034154	31.48386327	17.81792024	91.5853905	-6.806244555	134.500569	19.48794394	89.07049702	45.76477861	62.81937247	57.83363974	66.57557883	93.87254	99.40300989	103.8060722	5.458047369	-34.56689972	18.16596787	-5.420173269	-9.58505351	-19.07373664	-2.687929717	27.82699697	-12.36220703	-19.97767455	71.91174725	118.8767334	6.501997722	-7.390434567	-28.01622795	8.334431696	5.764064081	10.75171364	-57.50274406	-16.37996373	-7.528810563	-14.25829133	-10.82167788	10.47708307	89.48433298	-31.3159096	-65.11779646	-38.30187118	107.3472264	117.3329208	82.16959297	-8.085868377
D-imyoi-inositol_1456-tetrakisphosphate_biosynthesis	Metabolism 1.123	61.94167035	60.9870725	34.96581674	-37.9416065	114.0262356	-23.65458102	102.1780887	-14.64697853	109.993909	82.97442263	29.7141423	36.86124994	31.25724787	66.67070431	78.23907496	68.85775084	34.33165333	-26.57812966	-12.34323739	9.323423282	0.179402413	-40.37531927	29.43954946	52.64159749	4.766001989	-39.31615008	33.69914193	84.59584709	-29.45023646	13.44584808	-56.51089143	54.17489811	-22.60064544	17.95328279	-67.67971411	3.932825946	16.29902942	-8.994670871	-62.09026488	12.31415214	73.94373561	74.90431671	17.89354722	9.633621581	89.6061965	65.29366506	39.37323157	43.81383725
D-imyoi-inositol_3456-tetrakisphosphate_biosynthesis	Metabolism 1.123	70.7817477	74.82942434	34.16688921	-11.71650666	135.2819051	-17.29705485	123.5731325	-15.58236007	91.29841559	80.84792217	85.35139794	60.04041065	41.93802387	72.81262915	111.6933094	119.5872171	17.26360998	-41.84931477	-16.9180306	16.00676083	-12.83135099	-26.38727887	3.404864605	59.11542609	38.69459558	-68.02268841	35.86042787	104.0865957	-21.17811091	-13.50829167	-45.03444155	37.16955069	-34.12625717	7.172833663	-83.5682889	-20.0834797	7.156328168	-43.42172676	-49.34613947	-5.260652295	135.3768826	-24.97094825	-69.37737693	-77.4027439	96.23837126	110.6757855	64.88662803	-4.473071065
D-mannose_degradation	Metabolism 1.123	95.22340175	95.12025579	3.077531549	-71.28473865	86.3909689	1.247415111	70.0330314	29.05455448	93.1926108	78.30220299	37.57237407	46.34993516	30.14746153	73.16644702	96.91012715	59.62951796	39.92969084	0.983214164	-37.21024691	18.97257092	5.382371092	-48.04821804	-6.57013475	-12.14342444	22.12672037	29.35380657	5.128885532	99.90585791	-24.65973873	-1.970020592	-6.999013177	67.27655436	-51.78902825	30.34489496	-45.9113846	69.43442636	78.48518566	30.34489496	-15.51797776	-90.11815331	68.96635462	5.76139871	-39.16725652	20.28982377	91.06600221	107.6638838	-48.91590245	22.76706407
GABA_shunt	Metabolism 1.123	76.7519736	77.98962737	30.07801994	7.013817519	24.29338909	24.43309623	95.63804788	-51.19864424	138.6602589	48.68379877	56.21662729	62.95083771	133.9779493	55.59309802	34.59016388	117.5381796	88.84474282	29.03280303	35.57406208	-27.37647437	47.27729921	-48.72356307	1.346143328	12.06814898	-8.856315988	-17.16897385	66.46327815	83.37726334	60.93168304	40.96616407	-30.90048627	55.69730695	-54.31621008	37.9260843	-55.40223925	5.392224141	-12.58676987	40.05073287	74.61123264	-25.4273924	28.40497498	-46.41096282	-69.38053585	-37.53977488	55.69972548	176.7729537	83.37151428	-15.20717506
GDP-L-fucose_biosynthesis_II_from_L-fucose	Metabolism 1.123	47.50414696	39.4827862	46.17201914	-10.23727915	99.79143504	-38.82415714	139.9884614	12.19618556	106.179253	36.38057202	62.25599139	48.10093145	71.25758827	68.93583171	101.5423132	70.56388895	33.93781394	-49.01347271	18.55148945	16.89596788	14.22958054	-46.26721105	38.52097218	33.14463538	1.160252088	-2.163595048	123.2370275	107.6204952	12.80649754	39.06253201	-0.539239013	20.73211232	5.100507359	48.02752629	53.15056521	-11.84129795	22.28037993	-43.00531379	27.82032183	6.839833134	64.804516	-105.7521263	-112.834827	-76.20573982	64.80982521	70.46276255	73.51445414	-29.51831355
GDP-L-fucose_biosynthesis_I_from_GDP-D-mannose	Metabolism 1.123	1.99336394	-35.39633124	16.51775711	-12.8000933	12.49111671	25.62574621	83.17358203	50.17609831	54.90262903	8.974964087	36.77673504	56.47930426	28.75863819	-8.532721163	93.63177957	18.69495345	35.77945249	-115.7270956	77.06640763	-3.936349941	-1.230161941	-54.27195288	62.28413414	-42.70704791	26.2611625	-24.42404246	102.127653	53.36395225	-39.53935985	24.07657634	-17.630343	9.314870462	5.036767554	58.21191939	43.10867789	20.43563812	-18.96020899	-91.45500845	52.53397822	-0.365595914	91.43160224	32.87669425	25.84158602	-15.20940829	7.019126914	99.86546868	16.62194086	26.91741666
GDP-glucose_biosynthesis_II	Metabolism 1.123	99.57193458	140.6964871	28.55592978	-0.686277645	67.54422192	-22.01009346	101.7901757	-13.24986027	66.12460529	32.50134247	31.15760796	56.42287705	60.5141004	115.8355248	99.81382256	86.22244713	8.132350132	-37.77789374	-5.006435643	-16.0772053	-35.95037154	-6.291756949	-39.49800964	33.45610622	7.575520774	-22.77230997	54.63304169	80.90839599	34.81308525	-13.6705496	-12.3776075	-8.523590142	-6.490304488	23.17823732	-42.97218802	-22.93976047	-24.83476436	-1.490017069	-81.27234233	24.94496209	64.91380377	-21.23321728	-13.23995663	25.08805904	91.9829842	78.89653906	34.26918807	-11.19808292
GDP-mannose_biosynthesis	Metabolism 1.123	68.95853724	70.40012699	2.331515245	-24.52353613	73.19161566	4.763306926	99.11992602	18.05723499	92.88357979	46.9541329	40.46102255	53.28501324	40.96039374	64.44445541	87.25601655	88.28110857	19.72584469	-30.93004845	-18.22070905	-2.954233542	0.636950517	-47.08429362	6.021962001	14.76048268	19.19227829	-11.04880036	57.39535731	114.8614382	-2.693474157	8.076227285	-18.72968161	30.97102509	-2.626011029	27.88491045	-15.053028	12.50836099	26.32466355	0.148352768	-12.81267065	-13.90554891	88.79834831	-8.51587911	-20.75651395	-8.625121779	61.63269452	79.81399534	42.57635023	5.133059613
L-carnitine_biosynthesis	Metabolism 1.123	98.59671285	90.65764071	11.15492404	20.59695137	56.15264285	-3.60247104	108.4700549	5.077641462	51.0295196	73.54963281	76.86042916	71.2694074	110.6822553	97.26930992	120.529363	117.9679065	49.23304858	118.7993367	-8.872177976	-33.10515443	-26.69215288	10.23436714	6.54689007	4.527252124	8.129072851	12.70057487	110.5318468	105.3778525	-18.41663137	-22.95054096	-37.03198178	24.75068507	8.40203767	8.546290682	-1.893715672	26.72316942	2.94322234	36.48628641	74.75448002	30.06588736	82.07502016	-45.43232299	-111.4050313	-21.40052281	107.1050569	100.2371744	79.97123474	-46.1750486
L-cysteine_degradation_I	Metabolism 1.123	351.0838824	411.2583841	34.47611848	34.47611848	128.9222794	88.37576855	176.6146866	47.82925774	139.4583309	-160.1148964	123.206438	117.1439758	59.60756131	59.60756131	103.7908365	180.0048417	0.828894816	70.14361287	-50.25366756	-90.80017837	-50.25366756	96.38003932	-90.80017837	128.9222794	-50.25366756	19.0610505	-50.25366756	123.206438	-160.1148964	-50.25366756	-160.1148964	0.828894816	-90.80017837	0.828894816	-21.48546031	-90.80017837	-50.25366756	117.1439758	-21.48546031	0.828894816	-21.48546031	-160.1148964	-90.80017837	134.3290015	213.6520654	211.2423102	70.14361287	96.38003932
L-cysteine_degradation_II	Metabolism 1.123	-54.57872245	16.03277188	66.94812672	-50.33830056	44.6273895	-74.51201272	74.12160083	16.99093054	49.63751165	-29.35807355	-36.5188321	-14.18532172	-106.6027847	11.09923119	25.0566691	55.33986231	61.68076362	-177.278068	-92.40859761	1.177744893	6.284897103	9.494878609	-1.637465592	32.92750428	16.6397326	4.394183777	33.83216465	49.60715496	-53.97812005	-12.04407459	34.26964688	24.70676917	0.96398176	50.09175964	-18.89114975	56.45177683	27.8629757	-16.72643411	1.24342634	55.9496203	-7.070471889	30.61715053	25.36666676	-0.495171969	-47.73299717	23.22894198	-26.39310397	27.37120244
L-dopa_degradation	Metabolism 1.123	25.71706591	59.83755122	-4.722205162	-38.45693816	30.1523415	-20.45937611	79.31423493	-19.20262707	46.72501184	82.86968031	-50.14515974	-18.13784328	-18.52104198	32.00474587	52.23044027	100.1364424	88.97940192	-35.61381844	-4.97980448	11.09266529	-36.74138501	-33.87706065	-18.6392453	38.8232211	48.85534195	7.44695236	36.00423116	51.07385026	-54.15478964	1.921202196	10.143745	24.47599986	-13.3415184	85.12625151	-97.24281472	22.04515581	14.37660695	51.17687478	-48.09977061	3.899576815	-10.73965561	116.889691	106.7552549	27.11147327	35.67841418	9.342315958	26.88666988	57.24106756
L-dopachrome_biosynthesis	Metabolism 1.123	40.09687645	40.09687645	40.09687645	-29.21784161	-29.21784161	-29.21784161	-29.21784161	80.64338726	-29.21784161	-29.21784161	-29.21784161	-29.21784161	40.09687645	80.64338726	-29.21784161	279.8864037	-29.21784161	-29.21784161	-29.21784161	-29.21784161	-29.21784161	-29.21784161	-29.21784161	-29.21784161	40.09687645	-29.21784161	-29.21784161	80.64338726	40.09687645	-29.21784161	-29.21784161	-29.21784161	-29.21784161	-29.21784161	-29.21784161	40.09687645	40.09687645	-29.21784161	-29.21784161	40.09687645	40.09687645	-29.21784161	-29.21784161	-29.21784161	-29.21784161	-29.21784161	-29.21784161	-29.21784161
L-glutamine_tRNA_biosynthesis	Metabolism 1.123	121.7201598	52.826815	-3.027241514	-28.01643417	47.30255369	-23.65225158	94.99516962	35.5002315	58.39476066	62.89188709	32.2053299	59.3365134	35.74752778	78.92823169	108.1496472	92.03166878	21.41315626	-12.19407475	-29.75060741	27.33240906	-15.34854791	-10.92964838	50.2498642	-22.85750144	17.82122628	-31.66625323	95.60790854	126.7683792	-5.412487665	-9.312869773	15.46217685	32.45412304	2.646696269	14.08125195	-19.97022839	18.4285627	35.29552548	-23.53662263	-39.51966888	-11.40724778	40.92430099	-93.66669127	-77.7760817	-8.303183187	164.0582615	14.3075212	60.10618226	-39.93417981
L-kynurenine_degradation	Metabolism 1.123	163.5324954	114.6234604	30.36628398	-15.50139696	63.35232227	45.49419831	89.77812716	-40.21464672	93.85718571	61.41252385	43.39452157	40.04287697	66.71131892	108.1612297	85.08942945	63.65534317	-16.09100553	51.16793102	45.17147111	29.9717478	2.0290598	-21.70934574	15.37838518	12.3792259	33.05452036	18.52993741	81.99214965	112.9334269	0.907074787	83.24772131	26.91740747	23.08437985	30.40802339	-17.17015782	-2.670645885	-33.1404591	37.19655462	13.05055424	-17.77646711	2.916659644	59.77536697	-67.93727446	-45.37966283	-18.40483244	150.4355513	109.6382615	13.85757832	-7.791622159
L-serine_degradation	Metabolism 1.123	98.78623035	78.35048583	-43.76527708	-59.62578009	42.85135739	-1.602272579	72.13226676	62.16795437	64.00006669	130.4760824	9.428181622	1.271488397	-56.54861423	65.9476938	117.7988086	94.53026891	79.26373419	-72.3854458	-41.13354624	-20.12639927	-41.13354624	-30.85757285	32.00329309	25.10400595	-47.84747653	-17.35805639	-49.71668983	116.1959248	-25.90417934	2.117755789	-6.073956458	34.06522181	-12.69054254	76.49858106	-26.27661924	-16.33937186	39.04137277	89.26589556	3.512478537	27.74733165	-3.070727748	52.63693639	12.76610383	33.65622329	60.14453904	54.81640238	77.03120548	61.08351307
NADH_repair	Metabolism 1.123	8.695137878	1.86112362	-17.07291716	-14.09509966	32.14669599	13.69046809	30.53868371	-19.74292314	28.17280119	29.56215383	-1.473640691	3.325337534	24.60877847	-6.20691573	19.80812881	12.13770269	19.50193601	4.394762761	-13.54866447	-6.799254746	1.348417729	-15.30588881	10.12138529	4.828672646	3.193079722	2.996295983	9.523986919	17.84249592	-13.12135855	5.754302827	4.685366699	10.93402661	12.52834637	0.791325739	-34.35903975	12.9293113	2.78455836	7.958297492	-12.66212411	-10.2815884	16.66438052	35.35977838	17.7869447	-19.20739262	43.82662406	-4.765169556	9.508152474	13.84726806
NAD_biosynthesis_from_2-amino-3-carboxymuconate_semialdehyde	Metabolism 1.123	91.14576668	77.13528825	21.3939675	24.56926915	74.1992775	-56.97089417	108.4733704	20.44830859	100.3225866	2.677794139	-14.46618945	50.23100531	48.27599782	73.55920959	120.5887267	88.38137774	19.0944756	-40.70909915	-40.20108235	3.486082539	-11.32764899	16.25255824	-18.31891742	-13.96940504	-8.922425675	-24.07636137	87.27867738	84.83938458	49.92720232	9.895609803	2.081254953	-36.33148434	-114.3933	-9.648822525	8.489677739	-17.04352578	-32.86685818	-27.31793746	-30.0612211	11.56335491	60.44868	-3.95171223	22.05410486	-16.42250081	71.26031108	41.43935259	77.41762826	-11.18124079
NAD_ide_novoi_biosynthesis	Metabolism 1.123	159.9678492	124.6078384	38.69361212	-12.72658867	84.90883231	43.48141238	111.6999626	-21.70717111	127.2813468	32.2463462	4.740161432	53.51491506	69.9016584	102.9019261	98.51981481	80.29726888	-16.99273395	50.28831975	5.187532026	34.69754999	0.252431425	-1.780669524	5.088724525	6.797254948	34.58526372	-8.351628739	81.87044465	113.1863125	32.78422157	73.25851472	29.15471669	28.28672823	-17.70207981	-10.44216381	17.9461751	-27.66104219	16.21029102	0.64844353	-29.04316687	11.20813347	71.20781378	-30.31658686	-46.09250394	-9.523456788	149.1497613	91.83374428	48.46770495	-9.926464705
NAD_phosphorylation_and_dephosphorylation	Metabolism 1.123	54.97994941	57.21591296	-0.93119563	1.54809979	67.06933225	27.1645515	126.4461155	-6.834537315	77.27705501	-51.52922204	54.88247814	70.5589615	55.35595744	83.92771185	99.37376834	86.31773038	5.188365376	-49.80650796	33.86794548	-3.745493919	18.6124809	-12.54264739	16.00302879	16.05981316	-9.175826618	-20.66996346	58.56479959	114.3329823	34.50125194	-14.11478477	-18.49998225	21.60453015	-22.81172444	17.19649327	-17.67707777	-12.8833561	-4.313520035	-29.2457288	-19.76888547	-17.63080948	73.98013257	5.822877494	-2.455287406	-37.61425957	103.4754012	92.27980729	78.64127076	38.01994498
NAD_salvage	Metabolism 1.123	132.8662974	107.1323003	21.90513035	15.7908617	115.4593801	56.51404327	94.4852829	-23.77848145	108.9803497	36.33821666	22.74078214	72.14379548	73.01273574	102.5692231	112.6126735	81.22585795	-12.07014693	-16.15081622	3.988899371	4.728537218	-18.10002152	46.76013403	-34.33324907	-45.80741876	-49.58139996	-15.64724962	146.8989557	102.2041235	51.93788002	63.63635956	1.2980221	-41.10667522	-103.948503	-26.65527909	1.688725205	-17.55902121	-46.86739108	28.52089231	-25.13743922	43.6850261	66.39146717	-80.52381516	-36.54827745	-48.26997074	116.8194766	93.24660021	91.1950732	-56.91093629
PRPP_biosynthesis	Metabolism 1.123	116.0588618	66.44327588	-12.05238991	-21.94064177	82.40005328	7.692842808	78.69725834	8.412931107	51.72493981	86.92953171	32.34705303	46.06479509	19.86689003	55.35231871	51.64540002	80.02240197	39.06214287	21.69237584	-18.42068005	-9.907357759	19.16572222	9.091230624	-8.619932564	-19.92309727	-39.27810877	19.88222768	44.98256188	96.61346218	12.87424183	23.10733115	-29.81164305	-28.10962497	13.46154942	44.39080739	27.28375428	57.64312517	9.3192294	35.48160517	6.450714494	58.03895034	22.61734762	37.15533844	-53.86917642	20.16064024	54.3592071	47.59353727	70.20185356	-27.21661022
Rapoport-Luebering_glycolytic_shunt	Metabolism 1.123	120.7038909	113.4657181	44.79144795	-22.61568181	124.5272702	43.33309575	124.8686077	22.68053988	144.7565844	91.21522069	27.31715593	89.34872674	66.11201905	114.8533955	85.79777213	102.521888	25.9556632	58.98072805	11.42166022	13.35746371	-5.96018803	-14.93593525	17.95513034	25.59242821	-23.06985303	20.27391559	104.8385963	120.5516944	11.74669111	17.82213859	-51.62918268	27.2723651	-15.42683698	23.93462345	0.89158876	5.844089428	20.13731147	25.55935994	-6.734998132	28.79637105	86.19881801	-35.36264666	-56.38325763	-55.95370308	136.6819577	116.9093078	100.417263	-2.274951834
S-adenosyl-L-methionine_biosynthesis	Metabolism 1.123	100.3220853	81.77483008	-19.94420461	14.41604501	113.8983364	-116.6125853	33.04480678	24.97952465	48.52727694	138.0806931	-91.73686077	75.17052421	53.27876324	92.14638513	75.59930702	78.76573435	71.7562408	-81.43320219	-101.2622433	-8.679277072	5.371493601	21.5033205	99.60510522	-16.09226704	-95.72659177	-26.87074335	137.8408176	212.5889383	8.559314371	-11.61876147	40.98457303	-9.551727564	-45.49592576	64.44879109	49.48155127	40.44925563	56.94765344	94.96225007	38.1932935	-12.06295222	-8.31985381	52.69171997	-55.57843054	-63.79099554	168.1530758	30.15905513	89.08778353	47.28084055
S-reticuline_biosynthesis	Metabolism 1.123	40.09687645	40.09687645	40.09687645	-29.21784161	-29.21784161	-29.21784161	-29.21784161	80.64338726	-29.21784161	-29.21784161	-29.21784161	-29.21784161	40.09687645	80.64338726	-29.21784161	279.8864037	-29.21784161	-29.21784161	-29.21784161	-29.21784161	-29.21784161	-29.21784161	-29.21784161	-29.21784161	40.09687645	-29.21784161	-29.21784161	80.64338726	40.09687645	-29.21784161	-29.21784161	-29.21784161	-29.21784161	-29.21784161	-29.21784161	40.09687645	40.09687645	-29.21784161	-29.21784161	40.09687645	40.09687645	-29.21784161	-29.21784161	-29.21784161	-29.21784161	-29.21784161	-29.21784161	-29.21784161
TCA_cycle	Metabolism 1.123	72.66539599	63.22083788	8.159326106	0.67095857	84.86851569	5.224812057	110.2457681	14.22703419	75.6715444	101.8623238	56.64665787	55.52600663	42.2369806	51.22589627	81.80275118	60.38035795	27.8943336	-6.239229052	-20.99387648	-2.554300203	-2.714959587	-14.80941227	29.41125691	1.741003928	7.056336896	-10.98955626	63.8665472	127.4053114	5.494724731	-23.52208986	-0.478179952	24.04765106	23.44113838	30.96637292	-11.85842681	8.730850941	11.87148023	6.880995521	-32.48972774	17.08590002	86.57990248	-24.80135391	-56.19379676	-39.22040813	88.81596218	41.01492735	61.9922342	-18.65937301
UDP-D-xylose_and_UDP-D-glucuronate_biosynthesis	Metabolism 1.123	134.7839948	117.347975	23.32240538	0.918774222	114.1766295	11.74360683	111.4581666	8.856444751	116.6439713	124.9001938	79.27272613	57.3793369	47.59839301	87.59639245	112.5283637	120.4143488	66.50681335	47.48156969	32.52702334	16.31306514	-2.986405835	-23.36601465	12.54688403	-15.01065157	17.83445184	-12.15063588	85.54938263	111.1559031	5.839383376	31.84098703	-8.849182738	65.17661566	49.67603106	24.69418442	-10.88148929	-9.4968797	5.660767211	1.002619183	-10.58843474	-16.4523784	71.6255723	-82.98920094	-79.83174549	-81.05204474	103.6310844	68.6237551	100.4191714	-29.81272504
UDP-iNi-acetyl-D-galactosamine_biosynthesis_I	Metabolism 1.123	29.14506271	-67.51791211	41.65968325	1.303539907	63.48503985	-52.89542197	102.3286806	-29.81228333	57.29228449	112.1990868	26.93245425	49.17024195	51.56877352	-15.38112311	53.23452795	97.00963934	63.58711193	-24.99757083	-18.81003045	28.74113833	64.76359608	-27.40129196	36.55174648	24.18683266	47.72214543	-26.29240963	85.39006163	82.24006366	2.851032574	37.80060022	35.01594908	40.63822391	-31.01365584	21.92235402	8.316873828	19.70038809	-11.50227634	-29.81228333	24.94041573	-18.29970691	81.42401017	15.40038834	-93.86795342	-46.25371502	27.07953473	17.94455687	58.90887321	-0.268277004
UDP-iNi-acetyl-D-galactosamine_biosynthesis_II	Metabolism 1.123	99.03102377	53.90251555	24.54440998	5.00826969	104.0986583	-5.777804133	110.0836625	-4.694120539	97.83072969	76.05115806	58.57987887	62.76537804	33.60306968	69.11662902	95.56588815	112.4583398	21.85848226	12.23508492	7.343750988	9.074137736	10.23675231	-15.18174067	21.00662641	3.068809644	18.36351484	-14.59840033	81.61735428	121.8486608	16.00225299	8.424890447	9.043199704	18.9443657	-2.186458816	27.88012224	-10.84054768	-7.66878709	-6.288606309	5.934368637	-9.05882802	-0.765250238	95.25881217	-44.31893341	-84.52567973	-65.57014336	79.03351809	71.58175455	99.65222981	-39.92846609
UDP-iNi-acetyl-D-glucosamine_biosynthesis_II	Metabolism 1.123	121.8408459	84.46840729	5.547798366	4.214625919	116.2739847	37.00592982	100.1315806	12.09812821	106.5026198	67.6483157	104.2808483	54.60700451	111.8282298	67.18635394	90.73648384	91.2231035	5.648565448	5.53751878	66.5845997	7.873991038	-18.34413785	-21.9062144	39.53114337	-28.24316121	19.8120081	-36.00615084	141.0632154	134.8994256	-7.110874448	46.66933941	-13.12967887	6.175148149	11.48680102	7.565818718	-38.35780199	8.400100388	-6.48302254	10.69062004	35.97628738	12.84731004	136.311297	-118.2766997	-143.4196599	-80.03550884	136.1979716	145.4614371	84.73033547	-84.9370308
UMP_biosynthesis	Metabolism 1.123	80.71850892	30.41662067	17.71730698	2.443052234	45.56800665	-15.97907898	121.1312342	43.51413421	46.28922052	78.93148184	21.29888989	63.75860695	57.1475375	80.18208528	125.2764552	93.77379692	15.78544117	-58.2180362	-11.19505037	20.69547563	12.81871097	-11.59686122	-0.774702035	-39.15850689	18.30847493	-12.42050673	77.88577499	141.037763	11.27396694	-6.762848244	24.00369528	34.73259469	-2.838359891	29.31517718	-4.334143109	21.82874641	18.43027991	-2.50353183	4.938874867	21.01906111	67.10466336	-21.50809146	-60.90376635	-61.38001051	87.28692272	69.57245016	86.98690484	-35.23704456
UTP_and_CTP_dephosphorylation_I	Metabolism 1.123	89.57730163	41.29084076	4.932978862	-12.688261	103.4284096	0.182987815	132.1765416	18.38083709	60.34132791	103.6939523	57.24327415	63.36266007	70.33387793	74.1210766	79.61007849	87.6715958	24.67536512	0.216281826	17.59797778	-0.297096066	-12.16155323	-10.04771038	35.55385017	-22.38108065	-30.68383078	23.69172567	133.2375965	124.3563061	10.57767792	-8.819182024	5.094549712	19.5877747	48.2770645	37.15226461	31.26891759	12.80990587	7.525660107	6.529097491	-1.049193904	15.18321375	55.26114974	-50.24762479	-71.01402796	-48.17773517	71.94746453	67.26369183	90.42471062	-55.63929282
UTP_and_CTP_dephosphorylation_II	Metabolism 1.123	111.4934054	83.42025877	14.16964031	-6.063854656	97.32424164	26.98815564	113.1042849	16.89469982	90.49529243	72.45902414	52.31915755	70.4303773	59.68027434	86.40880051	97.16780048	95.77235611	3.369723834	1.498938423	40.92620199	5.238673308	-5.120408019	-28.99805427	28.31666598	-12.59805657	-6.729417137	7.937812049	99.62587335	121.2557394	-5.327051056	16.43764797	5.011562989	21.87461621	25.99615117	28.9105275	-2.855366528	13.67512866	8.68385021	25.93553787	-31.27854306	-2.532426008	54.13590236	-38.79448996	-73.85393848	-37.86498837	107.3260313	82.84991965	89.77831472	-20.52435003
UTP_and_CTP_ide_novoi_biosynthesis	Metabolism 1.123	89.21059607	73.51887731	11.19170904	-29.14365588	71.96414604	-1.274024525	92.66868991	-5.611439159	81.31090559	38.39836981	22.37275317	61.60425719	61.45614772	78.100252	77.32173012	70.9379767	18.04557712	25.17432191	-20.20581071	6.972034901	36.93672022	-12.3335484	18.42129984	6.483268889	-29.00140822	18.92804593	82.43015139	82.38611606	19.20480138	21.44066551	24.30302537	29.71801906	22.916086	35.23626138	22.69086221	2.350208585	24.05956673	35.05270458	9.953211289	-7.756345431	55.98051265	-22.98872354	-49.63240532	-37.1620739	87.40492747	49.61385958	81.52189808	-15.43587615
acetate_conversion_to_acetyl-CoA	Metabolism 1.123	99.59756877	143.1482344	22.83980456	-20.08615204	81.44646784	-13.82613707	145.1099227	9.492532922	84.85515039	63.74830101	76.03953175	78.18738588	55.45606532	155.3755486	115.5370811	112.7026723	34.87259473	-137.6359142	-12.04475247	-108.5409031	41.85031532	-3.229791363	-51.34758819	-7.016740351	-46.52880247	-18.98132559	32.76156057	140.5970317	19.14372971	-32.49218681	-24.82259633	96.11043857	-72.36881366	14.08301059	-125.4922048	-70.15639635	37.38951763	37.88365062	-16.85274101	38.62871716	71.71675007	1.583823304	-29.87009298	53.2795449	129.688397	121.2115408	85.4906579	32.16941963
acetone_degradation_I_to_methylglyoxal	Metabolism 1.123	117.503037	98.72683397	22.12725999	34.82298022	3.629526426	-34.63153329	90.252016	-26.42965124	38.51188493	51.91368371	22.04692698	72.88628072	71.15299376	45.29910234	99.66627855	90.71091399	63.66400429	-10.43953608	17.03348441	-38.31458907	-5.881076193	11.90971511	24.51629717	4.942008323	-2.389437576	-20.71365361	35.25987296	44.08751684	43.14064894	-6.871611051	23.39505381	49.43829664	-64.72102941	6.918976718	-33.50945233	64.46666781	8.746309365	-65.75954055	-37.82898062	25.72423534	82.18858346	-33.79456915	-11.09211954	65.06261984	74.40452018	62.36718369	83.4564201	30.07321689
acetyl-CoA_biosynthesis_from_citrate	Metabolism 1.123	107.9064714	75.83905462	-35.38042943	36.63779689	104.5861804	-18.11446484	125.7042881	15.50964011	65.11310954	93.53753753	10.32959301	57.01493103	37.75460701	76.44849225	88.85567762	105.3658654	-29.52935189	-28.53671327	22.41406521	-9.564015951	13.13089664	15.47109704	-6.013059215	-2.560796696	-2.376294798	21.05620964	54.76330809	124.9331752	6.186498401	14.34683631	-31.14450204	10.12646477	13.24921651	27.01782968	-74.06930168	-34.61414215	-1.80191068	-15.87437117	-11.23675499	5.613795595	32.31874461	19.8827455	8.775369499	-34.64595383	123.569252	89.4369405	91.08836255	-16.45622946
acyl-CoA_hydrolysis	Metabolism 1.123	77.00911116	46.54664274	-2.570557872	-35.34182166	46.11677295	22.30339293	119.6538552	36.55935874	55.22009082	58.02288066	5.7837407	47.3328181	3.605799039	70.58597169	108.0047003	84.37853983	24.46081273	9.343223173	-29.09294763	-22.92142291	-13.26546905	-4.825224819	-5.468587727	-10.29421464	-17.41405427	3.010957467	66.14948483	126.6921267	-33.69481061	-24.01804685	-2.606585355	7.976846806	-24.06072932	26.62878021	34.01202879	44.78389417	34.31052097	33.17708547	-21.8345546	40.48567594	51.32358732	38.09435588	-50.14934809	6.725833601	56.93595565	20.0471402	102.9439571	14.66262689
acyl_carrier_protein_metabolism	Metabolism 1.123	169.7140651	136.9490607	-16.55490151	-20.89293107	103.6771482	2.888443036	150.2513741	23.36069238	120.5895058	133.2219213	72.49399988	88.88616227	82.70037016	115.809184	163.5989527	154.3478074	57.81836623	103.6062513	23.20233922	7.443310061	-58.04928671	-17.98010378	41.01098977	-21.38675923	21.92640485	-40.11519385	63.37838123	181.3824584	34.99824997	-48.84347227	1.716554625	34.85730562	-32.36382585	30.97471875	28.60072002	15.80373193	2.499337487	7.998353114	-92.19776456	36.11870987	125.2088597	-128.8028785	-217.2231202	-109.7288658	170.9151715	116.3725657	153.2746054	-107.3618914
adenine_and_adenosine_salvage_I	Metabolism 1.123	24.08952164	41.0073101	-19.38295004	-28.23393257	77.69494168	-5.853495712	133.9217293	44.58105261	78.58225895	46.39081825	3.420961114	19.27468485	14.31228131	-6.767821504	77.74585818	73.85330656	-2.845750188	-8.652130284	-81.5320692	-24.55651748	8.63454726	-81.90824519	41.64839664	19.48000031	4.485650437	-39.5770844	66.5828631	81.6517761	-28.16051112	-10.81916152	49.29106443	2.155291869	-40.8604802	24.35033466	43.52944324	29.18075895	44.22581245	-25.91077909	-20.39647223	-16.82764259	14.55197462	-30.98913291	-18.41288055	-4.831141255	50.70190409	-28.63871693	43.02647829	0.763537927
adenine_and_adenosine_salvage_II	Metabolism 1.123	66.06736685	76.94194511	3.63809415	-17.90405637	72.36972017	-9.604364415	96.70382622	14.75385748	98.01963468	96.70382622	54.33230652	72.95281221	-31.62416852	91.31408346	108.5556862	155.7538173	71.06165705	166.3998845	-80.70484421	37.32222499	13.59105368	14.05779899	113.2405907	59.04442443	3.379361793	22.85590169	78.35953433	118.9468365	46.81969155	-49.70937341	92.43678972	16.24556615	11.70197744	53.31548118	88.80986986	46.39934625	14.98480447	-42.48755262	-51.48719801	24.12710525	32.01795139	-119.4655933	-119.4655933	-120.354488	73.85313983	1.020143592	85.27514002	-89.16058301
adenine_and_adenosine_salvage_III	Metabolism 1.123	106.7640383	44.98409089	-65.74523735	-15.82378666	99.86365097	1.547971268	74.34014017	-50.9492293	126.5535238	52.40610931	-15.10987073	35.27981423	-5.665885639	57.23605604	48.16854258	35.09014833	67.25055478	68.52089587	-30.75697971	32.07132003	49.17964758	-27.58518164	54.14925751	15.13442923	-20.9056295	2.795833523	60.327232	61.4533625	15.14455325	11.54863892	-2.729576604	14.19562254	37.12557243	28.80612302	25.27446043	75.30705773	74.95437525	14.16155679	-31.58870854	-31.77868778	48.49423121	-41.12278853	-64.12991965	15.75780864	89.4830905	26.04380399	21.34379359	46.34294717
adenosine_deoxyribonucleotides_ide_novoi_biosynthesis	Metabolism 1.123	79.43933312	61.69632725	-6.728315109	-34.6548653	46.21009999	-14.76767444	84.71596677	0.902664456	78.42159022	33.45787542	13.64341421	35.36829084	69.64809056	80.97753534	68.16277315	54.36024246	13.12747459	28.18356321	-25.92025661	1.178091533	44.78747809	-12.49915946	23.56830542	5.757224953	-50.191292	-0.470069228	70.16383268	59.56764382	22.82181829	9.602657307	31.56475583	32.51623428	18.13805039	27.89263144	29.92410425	8.022294016	26.58532341	31.23313768	14.36195402	-4.708259754	48.50225088	-0.228547527	-18.74808801	-18.00928337	67.41462989	34.7534102	68.97528207	-7.701448685
adenosine_nucleotides_degradation	Metabolism 1.123	84.99717445	55.2197333	7.018940516	-10.83981257	107.7571267	0.763153041	87.68365435	-14.39277804	133.1130958	67.93016657	66.59634829	74.75178867	73.58141547	62.96894032	33.20928011	66.32457574	26.83821178	57.87485133	5.604622584	14.13856208	50.64170443	-33.23494457	46.3992625	32.57435953	-6.571270974	-43.66711241	84.02113574	111.5374722	-5.525511814	35.50014812	13.28123395	4.217541787	15.38006407	9.160327489	-31.0429764	15.10027057	15.02919179	-11.09713482	-10.11731335	-26.46347229	106.8639008	-43.21154511	-74.75735295	-1.727878782	120.2657593	108.3013747	69.47730581	9.605048701
adenosine_ribonucleotides_ide_novoi_biosynthesis	Metabolism 1.123	126.1400378	98.50837828	-2.06433815	-3.580309492	109.1710143	17.61084354	118.5006358	19.59407511	89.02371189	64.69918228	54.57611813	85.11345396	81.32435134	59.34661048	86.8760232	69.78424721	30.72386804	77.82333444	5.054811028	-17.71203825	-23.93699674	-31.16486521	47.13164559	15.98530451	19.12256552	-25.34415832	104.1991985	80.22930841	-5.848437627	11.2083319	-35.23485402	-19.92225167	14.79452301	22.25568028	-20.20926746	7.839833202	0.551561278	-23.50227247	-6.113078415	17.95010883	68.36910669	-63.66880836	-60.26407007	-12.64886326	114.2397339	68.49227802	56.44387581	-20.43628434
alanine_biosynthesisdegradation	Metabolism 1.123	0	0	0	0	0	0	0	0	0	0	0	0	0	0	0	0	0	0	0	0	0	0	0	0	0	0	0	0	0	0	0	0	0	0	0	0	0	0	0	0	0	0	0	0	0	0	0	0
allopregnanolone_biosynthesis	Metabolism 1.123	60.16247738	83.10846598	-13.39992597	30.81599166	18.02161732	2.655916456	69.32701101	-16.84956954	94.88103593	76.98171495	2.364936004	13.09225551	-2.536945563	64.61245744	153.6606463	139.4602538	-39.3876387	89.57901966	-36.6606816	10.47385623	-41.91691354	-20.47810419	-45.20677226	-26.08006391	-7.972155643	-38.71947731	59.25097369	111.4528132	-7.495961567	-22.43606774	-10.423627	-27.65087372	-23.40383989	32.12041347	-35.92304967	-19.79159455	18.09269054	74.43546559	-86.1642876	12.85622045	4.553677456	19.42423384	-27.47388239	-9.551873914	27.92566866	53.24475325	54.2197145	-12.47519684
alpha-tocopherol_degradation	Metabolism 1.123	102.0609122	140.9977303	-5.433342258	117.0473469	207.4315907	-271.1090329	287.1935944	159.1284146	-64.73971446	127.5576219	50.77854956	87.9349052	-299.8772402	79.29644378	101.4603098	143.0058299	264.6085394	-190.0160113	-184.6092892	-179.4799597	-39.60827163	-23.66549794	4.575003598	-107.6959804	209.4977799	105.5906904	-78.31986857	216.7916522	-107.6959804	-318.1093959	-179.4799597	97.15195118	86.89503448	89.98275834	55.65756597	-34.78806145	120.0932676	95.24713168	-409.738469	113.6394155	-60.08771289	143.9949577	18.62018714	-9.918398874	127.0925048	61.21455109	101.4603098	-179.4799597
anandamide_degradation	Metabolism 1.123	-8.463493588	-4.921917652	-11.14525008	-8.340454944	24.64221642	58.67068083	79.70297879	-4.177597692	61.98639863	32.86820711	42.01995582	43.03267715	16.41659565	29.46979781	88.96812393	121.9958193	78.21812308	-106.0012493	-8.184865616	-43.88733128	-24.37176635	0.66778413	6.85128493	-27.76248531	-29.01535689	-7.801359855	64.39011431	92.51000679	0.997720646	-3.91797028	-11.7333187	44.34636463	-22.85091734	43.57724376	-56.33319828	36.50667981	45.30195264	14.52953634	9.397741046	-40.21228362	73.72146564	-74.17416376	-27.46455533	-19.85304367	73.26173463	65.4829517	57.2471584	8.886271473
androgen_biosynthesis	Metabolism 1.123	53.24571739	19.87638006	63.80489553	34.33289146	100.311348	-49.78082079	86.63300888	-53.3287956	101.9019832	39.40972335	30.11370006	49.01164611	39.67666396	-1.276800529	81.44480302	90.2670042	55.30656242	-58.95083122	-23.49719553	-9.220481563	9.130107591	-5.40406216	4.481614518	-8.598991151	45.55118388	-18.72478622	18.53261872	97.8118256	-21.75731958	-22.94996562	-6.607832927	25.94835998	-51.06698266	42.74595574	33.83657758	31.05528049	-12.05869089	96.27881135	-55.17099423	-57.96957906	81.05929958	-23.98698855	-73.73815703	-30.73097054	-13.66084649	38.77375703	91.31877797	-15.19258804
arsenate_detoxification_I_glutaredoxin	Metabolism 1.123	86.14611022	65.47218429	-38.03314929	-48.5777269	75.27840643	-20.54402185	101.8639266	-0.214703908	149.687576	-26.37462134	-12.87420547	57.69047393	-16.70837752	30.24977722	19.52375756	73.72030585	46.25422474	92.75772443	-28.51444326	4.415471392	80.67305565	-31.08135544	66.37820376	9.225722468	-18.73258458	-0.251885544	62.5058227	18.96410092	-15.49805772	-24.38096345	35.88554452	26.6355147	29.32488762	-24.28731848	47.43354082	27.90090516	75.55511824	0.142596378	-7.531239098	-22.7181083	46.41056843	-78.63106078	-31.39552679	79.96084401	144.2426729	24.30885592	-0.492500569	26.27936218
ascorbate_recycling_cytosolic	Metabolism 1.123	70.77406722	70.79456689	10.13549577	40.15893251	111.3009363	68.51611119	85.98423483	33.64536234	122.7803574	76.82557391	56.24891449	62.47341617	49.14435646	52.91656928	47.71494529	111.8146195	29.76687127	105.8337253	-9.476525726	18.01670254	11.09754041	-30.31575321	112.3187895	7.755251381	-21.35630532	-26.42158916	155.2637719	104.449455	25.109652	0.978994469	68.22700844	34.99616524	-0.97097522	76.31038008	111.8073399	47.08950735	22.63564914	3.973548007	38.76747552	7.016074033	93.35303483	-153.2104882	-119.5792109	-92.75780692	106.158944	9.616152633	76.53561936	-53.51587999
asparagine_biosynthesis	Metabolism 1.123	98.66048512	52.71238708	12.15923131	-0.339320591	40.98307984	-84.08458617	83.75664034	16.9856705	75.61398865	95.10699265	56.08994923	53.73054315	-0.014946632	65.66345417	62.50184161	47.52870817	53.85254766	-61.48609367	-5.839120158	68.3897744	16.58322012	-43.13980022	76.97932278	9.424035718	20.49492528	13.96769403	27.70740572	120.811533	10.56534385	-107.657401	41.804844	9.776062187	-102.2301234	31.67699395	48.30451976	94.9670885	48.55656549	14.01093835	-70.88630887	47.19484261	56.01006529	0.246560975	-53.43303789	-101.6502362	48.69663402	29.81460754	111.618208	-86.40578687
asparagine_degradation	Metabolism 1.123	-7.140881763	23.58789302	34.53311015	24.33776998	83.95001691	-13.4278413	62.5206714	-20.45815741	132.0652381	-33.35482681	68.23245117	53.73181999	93.17120465	62.67540569	10.38981715	34.64786514	-29.33331644	-78.2463737	11.98988606	-27.88931416	91.57546757	-35.6710001	51.32786729	37.62675589	34.29750581	25.1885732	91.61147405	57.5695933	-20.54079636	-63.17728071	-39.08688748	65.01948186	-44.33197885	-55.69474824	23.29047051	18.35709314	35.50785249	-26.34021504	17.11816522	-26.60706612	112.3079539	-45.34032448	-26.96315824	46.25881381	137.463928	186.7181567	-18.56651702	-26.7873989
aspartate_biosynthesis	Metabolism 1.123	0	0	0	0	0	0	0	0	0	0	0	0	0	0	0	0	0	0	0	0	0	0	0	0	0	0	0	0	0	0	0	0	0	0	0	0	0	0	0	0	0	0	0	0	0	0	0	0
aspirin-triggered_lipoxin_biosynthesis	Metabolism 1.123	179.7145794	217.8218957	69.48001232	99.58353097	132.3138062	242.5075703	230.3360455	17.59694597	155.4876432	57.65019352	73.52987367	112.7436437	141.9072588	156.762922	38.32004328	89.24976304	-78.14071237	174.5596652	197.4715008	43.21802148	-6.891659871	11.78220956	22.74758219	15.56394406	-35.62042542	-56.78970679	213.2370946	163.6936297	8.843348718	121.3258304	-47.58952464	21.50033958	112.1987828	-119.2566808	-20.61701049	-44.11809932	-6.608600245	-1.33806047	113.38227	28.2836134	119.133027	-47.85477725	-18.08275153	-62.74554162	201.44708	72.54938631	46.84610052	-6.48875496
aspirin_triggered_resolvin_D_biosynthesis	Metabolism 1.123	179.7145794	217.8218957	69.48001232	99.58353097	132.3138062	242.5075703	230.3360455	17.59694597	155.4876432	57.65019352	73.52987367	112.7436437	141.9072588	156.762922	38.32004328	89.24976304	-78.14071237	174.5596652	197.4715008	43.21802148	-6.891659871	11.78220956	22.74758219	15.56394406	-35.62042542	-56.78970679	213.2370946	163.6936297	8.843348718	121.3258304	-47.58952464	21.50033958	112.1987828	-119.2566808	-20.61701049	-44.11809932	-6.608600245	-1.33806047	113.38227	28.2836134	119.133027	-47.85477725	-18.08275153	-62.74554162	201.44708	72.54938631	46.84610052	-6.48875496
aspirin_triggered_resolvin_E_biosynthesis	Metabolism 1.123	179.7145794	217.8218957	69.48001232	99.58353097	132.3138062	242.5075703	230.3360455	17.59694597	155.4876432	57.65019352	73.52987367	112.7436437	141.9072588	156.762922	38.32004328	89.24976304	-78.14071237	174.5596652	197.4715008	43.21802148	-6.891659871	11.78220956	22.74758219	15.56394406	-35.62042542	-56.78970679	213.2370946	163.6936297	8.843348718	121.3258304	-47.58952464	21.50033958	112.1987828	-119.2566808	-20.61701049	-44.11809932	-6.608600245	-1.33806047	113.38227	28.2836134	119.133027	-47.85477725	-18.08275153	-62.74554162	201.44708	72.54938631	46.84610052	-6.48875496
beta-alanine_degradation	Metabolism 1.123	85.98053153	112.3728171	46.44278957	-6.129954725	122.1271325	19.50661472	82.39513935	54.65408714	104.0880988	60.3293688	113.0264142	44.36104906	127.6941643	131.69194	58.09775596	33.78903274	80.27096781	-55.79279494	41.07127871	-19.2917796	59.08022001	-18.98643585	47.0747032	59.77611704	-87.08901785	-111.5343516	92.88693334	74.33554355	-27.90954922	33.24800346	-78.43809356	36.97514294	42.56508242	11.06918032	-48.57097416	51.69090738	47.85902095	-31.64512788	5.975486679	33.06700794	165.2908895	-75.176935	-197.5544782	-26.25661903	60.74230813	144.6642876	25.15327588	-42.9918382
bile_acid_biosynthesis_neutral_pathway	Metabolism 1.123	95.87418727	85.57654578	38.57072054	-0.527015284	78.10142471	-11.37515505	84.78770154	13.83902171	91.29152133	45.44171309	24.9657627	49.64525601	23.21226211	85.10458545	105.607236	86.72476737	41.89721608	-35.60921438	-15.28496108	5.163809617	7.86492254	-24.87700382	2.03938941	6.869493572	30.29667475	-10.22209573	36.94354964	93.46275958	1.377561106	13.74382773	-16.34570759	23.21075884	-2.071983263	28.91633717	0.037359915	2.386306218	9.12148141	30.07038374	-14.00584886	-18.11863542	45.86196965	-26.23380487	-58.94282737	-28.74581628	101.2516007	95.79488726	49.82015556	39.72332488
biotin-carboxyl_carrier_protein_assembly	Metabolism 1.123	110.2329249	64.31972399	29.67898815	23.15342574	116.0654816	-20.15689735	128.8646815	-37.50799007	41.69595531	85.79405891	35.1705639	37.93109051	41.45729171	71.47217583	119.2987621	95.50617327	-5.75835655	-64.19278862	59.35036259	21.70831388	-18.83819693	-29.66579389	2.334292482	-48.33686761	-30.3983979	-53.14259711	69.77646363	150.358129	19.64941763	19.05329067	-6.334727022	-24.91430633	30.61544984	15.39991634	9.820780379	-44.31333639	-16.25184587	-19.49537344	18.90370202	5.80686362	56.51329288	-4.615486968	-47.17067364	-88.15291498	165.2722026	132.0535708	121.6301228	-2.553558247
bupropion_degradation	Metabolism 1.123	61.88432745	78.9245606	6.863177481	28.1954213	53.96273941	-69.74710528	149.7914138	20.68436709	51.33485887	42.02745772	19.28050167	92.23189138	71.98725812	113.4609386	134.5444561	76.13953683	49.22590345	-123.0262907	-65.55169374	-58.70794494	-1.399950618	-7.165728909	75.22859742	-22.33801094	7.462167727	-17.24063068	44.51090318	111.7887841	58.11501917	-117.0174775	2.049321979	46.50620528	-98.21079177	69.4865747	-86.92586215	21.84390464	29.08826702	6.884456248	-81.58951257	36.46510735	87.71433703	-31.76143351	23.20491914	47.63674778	71.65976142	35.63479959	67.48548515	16.44189493
cardiolipin_biosynthesis	Metabolism 1.123	26.31339787	48.68443078	18.00863945	-3.95915794	46.75026924	34.94541167	94.72283634	6.421513369	28.34954186	20.89072843	-25.88368691	1.625740507	24.75195805	39.14917921	64.73791075	30.87228708	1.347010496	25.48846239	-19.94454531	8.761252654	-5.042833284	-57.58010355	6.114279779	14.24372787	-1.830861514	6.287486161	42.5669855	59.20401421	-37.52819485	-7.837362018	30.88617825	32.79498403	-2.449307905	26.18410664	33.53945466	45.33118592	30.47354377	68.04286441	31.1625715	-10.74628394	-2.256873422	0.34998739	-56.99496099	-16.94768204	53.78118686	-12.19691647	-0.561054976	51.57623939
carnosine_biosynthesis	Metabolism 1.123	138.5982368	109.8300296	-22.34555442	-76.24520449	28.73700796	-6.930486438	78.81453675	-40.5777101	58.7474672	-40.5777101	33.61602437	46.96916364	81.79983306	264.8224081	107.582744	46.96916364	6.422652825	-14.34128365	-0.031199289	-0.031199289	-51.11376167	-132.2067833	-201.5215013	69.28351877	-31.04669212	-51.11376167	-14.34128365	72.56250105	107.582744	-51.11376167	-160.9749905	-14.34128365	136.917525	-91.66027248	-76.24520449	-76.24520449	-0.031199289	-62.89206523	-62.89206523	51.05136309	23.60767852	28.73700796	23.60767852	62.38423162	129.8970991	214.366807	42.71320219	33.61602437
catecholamine_biosynthesis	Metabolism 1.123	127.1694516	47.3343825	28.51544647	-18.80240114	17.35126423	-106.8906787	113.5870456	-25.69343058	35.40101968	-17.11447163	-1.291698155	59.59305981	-5.587770268	95.69267085	98.45433625	88.48164636	-4.143864009	-173.2863707	-107.1007312	-33.29397929	-41.55772099	43.95246766	-31.87950631	62.78588263	38.53451783	9.499061579	-57.38033909	108.1960526	27.4979757	-107.3165035	-31.53719256	88.05465596	-95.1238081	-10.60815953	-55.57727948	-7.902465302	33.84713719	-26.00359473	-75.17886393	71.29040743	91.27347455	-26.62883561	19.06742162	60.63340161	49.0727323	10.66910575	78.69628915	2.171584145
ceramide_ide_novoi_biosynthesis	Metabolism 1.123	81.20052727	134.8394529	51.02082394	-6.682330007	107.6107515	8.384110507	104.3528381	-9.031186413	109.1656322	53.42040549	61.75134624	47.77213086	78.16458555	81.1306622	88.00773305	33.52878488	30.90980081	31.63469815	44.02863061	-28.05305971	-4.956368339	-15.42554306	9.055790121	10.70649342	-5.085156927	-40.4989627	72.43460205	114.9423823	-41.26188909	-33.53915048	-24.27164787	45.22276096	4.581327706	-1.053968014	-66.67737755	-1.744090283	22.35770786	7.438095604	-8.813496323	-12.23475878	82.72721679	-75.87337958	-99.63426168	-3.434593965	108.9748583	145.424944	23.31437075	-2.741632422
cholesterol_biosynthesis_I	Metabolism 1.123	73.32537767	55.23574506	-27.37996286	21.24219305	73.17192839	-44.14164811	121.1086524	27.37558736	80.80508677	66.64497879	46.62992677	60.6759265	20.34823177	50.26483535	111.7769177	123.9108427	15.00052373	-48.92437308	11.58209892	-22.41259329	-27.64104145	-28.71670899	-28.60978581	-18.52597799	31.92316239	-29.41979651	52.22322485	117.1925249	15.19913801	-32.53371777	4.720433626	30.84043126	3.230209735	35.35320093	-23.279962	35.22868381	16.76595086	-43.09019368	-57.40790505	17.68431606	111.4942474	-58.08433671	-40.63210577	-52.02687668	86.68175195	75.50959184	61.34607322	-20.53971689
cholesterol_biosynthesis_III_via_desmosterol	Metabolism 1.123	73.32537767	55.23574506	-27.37996286	21.24219305	73.17192839	-44.14164811	121.1086524	27.37558736	80.80508677	66.64497879	46.62992677	60.6759265	20.34823177	50.26483535	111.7769177	123.9108427	15.00052373	-48.92437308	11.58209892	-22.41259329	-27.64104145	-28.71670899	-28.60978581	-18.52597799	31.92316239	-29.41979651	52.22322485	117.1925249	15.19913801	-32.53371777	4.720433626	30.84043126	3.230209735	35.35320093	-23.279962	35.22868381	16.76595086	-43.09019368	-57.40790505	17.68431606	111.4942474	-58.08433671	-40.63210577	-52.02687668	86.68175195	75.50959184	61.34607322	-20.53971689
cholesterol_biosynthesis_II_via_2425-dihydrolanosterol	Metabolism 1.123	73.32537767	55.23574506	-27.37996286	21.24219305	73.17192839	-44.14164811	121.1086524	27.37558736	80.80508677	66.64497879	46.62992677	60.6759265	20.34823177	50.26483535	111.7769177	123.9108427	15.00052373	-48.92437308	11.58209892	-22.41259329	-27.64104145	-28.71670899	-28.60978581	-18.52597799	31.92316239	-29.41979651	52.22322485	117.1925249	15.19913801	-32.53371777	4.720433626	30.84043126	3.230209735	35.35320093	-23.279962	35.22868381	16.76595086	-43.09019368	-57.40790505	17.68431606	111.4942474	-58.08433671	-40.63210577	-52.02687668	86.68175195	75.50959184	61.34607322	-20.53971689
choline_degradation	Metabolism 1.123	49.46990668	54.37410808	0.450515192	14.28031047	47.85751413	-60.49114374	96.30078423	5.551903839	50.85001282	79.45722869	22.24206517	85.72850943	49.99801537	54.27360438	66.36303867	126.1806298	39.78885822	-127.5380767	7.317739026	-12.74965336	-28.85724081	-28.54670049	13.56731766	-53.36315349	-29.33421335	-20.28806692	57.4126844	129.6911603	29.09053012	-40.62769969	33.45957557	37.60795021	12.97112494	-12.85507543	-33.24471984	10.86782355	0.381088382	-45.10822493	-39.20460346	12.3315985	22.90514543	-7.048353069	-23.5064382	-55.92215502	94.7699304	54.48910169	76.4086641	6.377996845
chondroitin_and_dermatan_biosynthesis	Metabolism 1.123	224.8596994	208.203314	33.42017421	31.49774714	132.9555848	173.8195458	130.4749398	8.693059902	170.833929	133.861734	58.66646929	138.6627371	81.96663394	194.6049943	134.0159599	212.037128	79.71404812	44.74420033	41.57128213	-23.58609591	-23.42175723	-27.48417299	-9.944358913	11.44026848	-34.78186862	-0.068234962	62.8480576	139.1045979	-4.774322422	23.6184054	-54.98760207	10.84053611	-13.39498143	30.0592793	-59.65199879	-77.41776501	-26.72804621	82.10008806	-24.9206205	12.08962826	45.73055112	-109.6011212	-137.9496388	-45.61832667	213.2901135	105.0904374	156.0398518	45.91154331
chondroitin_sulfate_biosynthesis	Metabolism 1.123	146.9350778	135.1375545	24.10433538	-17.07883033	62.55133499	76.52493989	91.47284063	5.198377173	128.9315696	23.6290549	4.352718441	61.17097314	61.21785475	119.6493648	74.55706156	98.11450578	8.131780534	9.622718339	-11.91610518	-7.322094809	12.36959378	-31.34314366	-36.39244436	26.83473535	-19.15375337	-4.540520585	43.46657814	94.95326975	8.435986984	-6.362249353	-49.62172837	-8.203513093	-2.237545302	-22.68357146	-67.52394132	-22.93574478	3.848818495	24.54903715	-28.77129102	23.50868628	24.52270951	30.0670996	-27.64022438	24.35662667	140.5430454	97.39797708	79.46195179	61.50302101
chondroitin_sulfate_biosynthesis_late_stages	Metabolism 1.123	172.342411	175.7432779	23.83989521	-4.986162969	76.26939657	125.2418247	93.09480173	20.24986838	159.1921097	36.01792554	0.770826016	75.58057962	41.80164754	143.9491277	68.14370618	110.443916	29.01553335	27.84766828	-8.435601058	-8.291536955	20.27748097	-27.62145456	-44.59196507	13.76592444	-21.60358388	7.178556857	28.34251456	84.25754612	4.576223911	-3.503771249	-57.43639959	-12.66210973	14.80854904	-16.22469498	-62.8574236	-23.15341475	-2.539778099	54.14728808	-42.42248573	32.14983528	-6.13799679	19.47605802	-37.00003716	18.22623704	170.9554957	83.04340374	80.74850857	70.74388085
chondroitin_sulfate_degradation_metazoa	Metabolism 1.123	67.58590833	60.02248993	19.07439647	11.92617532	22.03597378	89.92289332	59.33015979	16.13343184	41.87842719	-15.63899255	16.89078861	24.66521933	40.65365782	41.98509847	44.5348618	51.02791883	0.215075988	-5.221599456	1.168664628	-26.71649443	-3.498530869	-28.63461921	-25.18417915	5.655049873	40.45730142	-4.547980711	55.44399637	67.16202413	17.47439279	7.499809596	-18.95811499	23.90604538	61.99216413	5.026142553	-12.67210455	-39.14292175	-17.59623576	-20.10590187	22.02514275	-17.01047939	61.91412342	-6.412160431	-9.232526224	-29.18999623	63.32701413	64.5432161	30.23550873	-21.11849231
citrulline-nitric_oxide_cycle	Metabolism 1.123	13.61611889	41.44248152	9.690008163	-18.80680871	23.54767423	-19.4505765	63.9179149	18.91972155	47.09376672	10.03437923	-9.310396609	-10.46326377	10.86830195	37.86501901	-5.118596921	49.88541187	-1.57529059	-20.66645521	-25.87008415	-25.87251954	11.36574783	-36.9450911	14.15625599	25.51151768	-0.550971098	-13.1315851	64.01522127	121.2082335	-9.387822462	5.934232704	31.95696553	10.21283019	-27.96505268	48.43954466	7.522621428	4.057737103	7.938266564	-4.081359237	44.65980942	-14.23677224	68.53351504	46.27737872	-16.85060731	35.04248959	47.51605085	74.81318403	52.55938266	-29.97552456
coenzyme_A_biosynthesis	Metabolism 1.123	93.10738625	84.79056321	30.00538521	-15.73292247	118.4415805	-2.087883268	120.9422996	-5.184391008	84.77292981	87.74713146	52.69523959	66.31193434	64.09039676	77.25160019	101.8148406	87.34792498	9.917418922	-13.45744942	-18.68500344	27.17356459	12.9005433	-23.50702894	2.530374662	6.654274724	23.21148238	-0.670975863	79.83512624	120.083849	-9.133947107	30.41665639	-2.91094728	40.72188295	-6.796758477	30.20797784	-30.93336077	-0.445244541	20.25031947	-2.261826579	-13.71468338	-11.9933466	79.90395372	-50.48453128	-83.37004101	-69.21369319	106.6636775	107.550272	64.85940422	-25.08507304
creatine-phosphate_biosynthesis	Metabolism 1.123	23.95922001	15.8144718	53.25291022	30.827895	-8.524357227	-64.96098361	-9.230274731	-17.02182982	-80.73116385	-86.46969449	-62.66913559	-19.05357175	33.12747095	-39.8834286	-100.7731062	-12.4256346	36.85296431	102.9503735	56.47438863	43.39983967	-32.6706126	38.64058557	-0.063316914	89.04463032	-42.69503735	52.13153722	39.86967165	-27.62501965	6.417664125	19.343945	35.97075389	-31.31523876	13.36027866	-23.35764639	-3.827393167	21.26813889	-54.5186922	-70.81140037	65.6391434	-9.513284294	-52.62729375	33.22578986	35.42635028	34.6055175	-5.578303481	-8.007499743	-52.24535825	130.7367903
creatine_biosynthesis	Metabolism 1.123	139.8318573	144.6061827	-1.744054103	31.3248713	49.37440869	-1.22048911	135.3029404	0.327995794	107.3999813	103.4009478	59.92501116	44.43447941	50.15532924	48.07309418	21.32860824	26.87687763	228.5696878	-66.53307178	72.06807579	-100.2195265	-26.67843836	-32.31123908	28.40769719	58.90456758	26.39129492	92.73826119	43.24009567	41.41285214	24.87530389	-56.82970742	-56.61278734	66.53577572	-13.62235117	37.28321988	-10.31206315	185.0880465	-47.63605005	-44.33650234	-31.72511023	6.52642013	61.39139191	-70.08786787	13.93882384	15.45409131	51.66200407	185.9413549	-43.14141676	13.89355448
cysteine_biosynthesis	Metabolism 1.123	55.59463873	0.884951088	14.69524477	-6.281692426	73.66597501	-93.74222289	72.58663932	36.01993572	66.92370024	24.44732724	16.87252167	51.6180772	38.62201764	30.49133985	0.974875894	26.16926402	63.57848965	-63.12668843	-50.23687846	17.83869478	21.70161421	9.270974889	63.8197721	28.20366495	-62.32586806	-103.8335519	158.7057394	185.1180539	29.55974809	-4.612159943	43.57094352	-21.29358062	1.549911109	-11.10483951	45.12563324	30.34403311	70.77940689	41.88504737	20.42461763	18.997245	13.11886017	57.36360934	-17.5960625	-0.996148818	143.944781	38.74920551	31.00402939	80.20199623
cysteine_biosynthesishomocysteine_degradation_trans-sulfuration	Metabolism 1.123	-5.23925571	-131.1240793	71.05943422	-8.270486801	22.45609048	-84.49272178	112.7479196	78.66963166	89.01061766	-159.6965916	196.2379727	28.36341416	48.26383594	-76.78518779	-166.3731613	-83.57526485	55.36569875	-25.20510887	47.3608398	60.74089362	34.74539188	8.452216822	20.56697689	90.33265629	-31.28912361	-283.9419241	221.7708175	178.8787039	79.67799552	41.57099292	50.95606315	-49.83536275	77.53189557	-161.8245723	42.62017553	12.0027686	88.62016014	-53.80857132	32.81078847	38.60134033	57.69619089	43.10957585	-0.232823865	81.51869418	156.1390744	84.60895018	-93.60879962	154.3583004
dTMP_ide_novoi_biosynthesis_mitochondrial	Metabolism 1.123	96.04904508	26.67113587	0.851035007	27.30125767	91.59238249	6.730408725	116.2825183	-52.60536227	34.5683767	110.3843947	131.830183	53.363586	114.7224243	43.71633399	89.72566162	40.02427513	4.546234533	50.51606911	48.4022511	67.09114445	-66.35834213	3.75446476	-6.976087796	-8.402136918	63.39497811	-13.18245879	84.12059727	131.3875085	8.109740938	2.956375927	-34.0478519	79.45842742	70.00195286	-8.222764672	-75.76123709	19.05590928	-30.40280145	-49.57899651	2.795990968	-43.02356998	75.42592976	-8.222764672	81.45184891	-117.0144646	107.7782034	54.0389383	-39.77734237	60.28223236
dermatan_sulfate_biosynthesis	Metabolism 1.123	150.6020518	134.2969654	24.2216537	-5.787321842	73.57657544	66.81700145	110.0517178	-4.453786751	114.8818263	50.25150288	25.95725503	78.4680817	79.9155612	117.4610655	101.5841666	111.478614	2.505825782	19.75823019	-0.179358063	-11.09538449	-2.212452719	-29.76889131	-30.93949879	23.50537718	-27.20725058	-17.9315859	50.01821113	115.2976402	4.728724663	-3.608474606	-44.00393493	2.320868578	-7.908697087	-12.11511966	-61.83601516	-18.94763985	-5.07109913	15.73825562	-27.55675217	10.23743192	48.09292624	12.03359403	-35.05470514	12.47656423	138.5663409	112.82313	85.35506184	56.5262613
dermatan_sulfate_biosynthesis_late_stages	Metabolism 1.123	210.0289425	225.4927467	24.21431124	8.987850434	93.16119096	145.6411226	133.5694801	12.10063523	163.8726792	44.21628838	34.10102928	100.9769663	73.10964583	152.8084141	102.212121	106.7688113	13.11258017	74.81930356	-3.964297786	-20.23600796	27.11942737	-27.64505827	-40.65314866	6.271439735	-46.56212202	-12.18034103	47.57875991	112.5921389	13.90556103	-18.24936688	-55.53127902	-19.27312578	39.08666805	-11.47174477	-39.36109479	29.53484452	-11.12531187	49.53545876	-32.29473924	18.65793611	-4.426505282	4.277921492	-35.1410591	25.6142841	190.5160683	153.0662339	68.08126307	90.79431982
dermatan_sulfate_degradation_metazoa	Metabolism 1.123	81.01026433	65.53401814	59.30579434	15.24956402	56.35396038	55.33515649	62.72093278	-1.388534779	76.62530068	-4.155325117	24.01682822	40.91189354	61.59847601	52.22371039	62.45807064	61.08477054	-13.05429937	10.63224142	12.57359505	-39.03574978	-0.611179342	-51.18925213	-25.32020934	7.383869858	8.032110588	-3.161402761	71.81473025	64.00076003	11.94960106	48.78973686	-42.31003924	42.73778051	45.9823709	-5.533785519	-6.020709694	-22.91039749	5.100434799	10.74618267	9.088888923	-24.10322995	99.11476762	3.3155865	-24.38930783	-23.54606542	62.2252686	64.36716965	34.64466464	3.104770228
diphthamide_biosynthesis	Metabolism 1.123	101.29166	76.50087288	7.178679457	-38.80910004	111.074943	40.97795683	133.5404123	24.47925168	81.72669802	99.83533757	60.00527373	81.15551862	55.40893803	83.30792555	94.06913381	66.27043261	53.23921583	107.4147452	-26.982752	30.87931183	-13.01340346	-6.300274576	57.62997346	54.64135601	28.39003016	25.95414139	143.5773599	115.8137289	9.792038585	22.69566194	46.69515808	13.20663527	7.639064112	37.64027594	88.49721702	51.66699623	37.27797917	-39.64119187	45.64911682	0.72616967	53.75883994	-130.4256717	-143.1702842	-97.54157632	100.8551278	62.50741758	76.28638476	-79.98787369
dolichol_and_dolichyl_phosphate_biosynthesis	Metabolism 1.123	58.79107584	67.04449503	27.22531505	-45.42943712	82.17056156	38.50490736	100.6328555	-46.1369925	99.64220594	46.24618916	63.32961021	53.34983987	75.88788541	35.61585893	59.04163018	43.33458823	12.26824307	12.5893575	44.81395502	3.918255136	30.78332555	-27.24884034	6.858367026	32.95826322	-16.39199491	-33.99258877	110.01967	101.0373318	-10.54770071	56.50591662	-5.215466742	10.77293172	23.63760377	35.0222157	6.215329555	-16.32023367	2.778153464	-14.85289786	5.532288858	8.61359743	90.37734236	10.7090367	-42.66144902	-11.78880222	93.42028845	75.37249408	65.62100928	23.26931122
dolichyl-diphosphooligosaccharide_biosynthesis	Metabolism 1.123	74.59015617	66.20555038	9.573658168	-14.82775003	85.39732049	8.809314303	134.4004021	16.90135015	82.25570178	56.6035263	43.48723948	49.63250794	51.99777282	59.648202	88.51193463	81.1041088	5.699946869	-10.58674106	0.478825211	-15.42698519	-13.30198848	-19.25118067	19.57841315	11.53362995	-1.457764314	-16.51365301	69.19531556	132.7039633	-0.845954442	-21.08033203	3.662076678	0.319368756	12.6766802	46.41952212	26.43306	21.98439026	19.7045157	2.091370489	-10.42482486	15.23543785	92.47355072	-60.67218911	-83.82317819	-37.96046067	60.16139638	59.60930976	79.08101554	-44.82159963
dopamine_degradation	Metabolism 1.123	92.36162033	117.5876716	40.12002227	-24.89659712	57.73869711	-29.78699237	98.78158856	12.94739844	118.3266094	72.55158432	69.16189022	61.05930148	101.0812784	41.24485708	65.28856811	61.03075317	36.28556655	-80.51503501	7.653396639	-42.3289766	-4.494157929	-32.88376646	-41.52362994	-16.66827786	-5.414166685	-13.67728826	58.60534553	99.41940437	-25.76197553	-46.93144602	-31.70810881	46.08897885	29.20136544	-19.00838661	-44.79340408	28.95383274	12.22538621	22.27861208	-21.09759049	-28.14852633	75.06154032	-15.63428711	-76.36063246	-9.225815644	90.67117457	88.97389199	116.292461	-5.678040407
eicosapentaenoate_biosynthesis	Metabolism 1.123	116.0838272	137.7947759	18.49862396	47.9313536	80.86572175	1.856621342	109.5378993	9.983862227	131.1749327	65.05800309	27.86725414	65.4160852	52.37029995	77.0479021	85.92350511	111.7687401	34.95425917	0.892508809	-12.2190494	-35.53678439	-13.64450705	-3.130449187	45.71980146	-25.03476771	32.7807709	-42.07264112	52.14829382	105.1479521	15.29802084	-17.3217115	-12.40030435	35.04006164	-2.768201571	37.424648	-64.17115865	-21.15821481	-10.73379971	-14.20213735	-48.14304486	-11.30613471	85.29724577	-80.88991279	-106.1426045	-35.22503622	149.772879	86.73726785	48.18394354	-45.88181214
epoxysqualene_biosynthesis	Metabolism 1.123	95.54183409	74.9628779	-31.04255116	42.17584692	78.83003489	-35.63683957	134.7296054	26.28507563	93.61391813	60.61104312	65.3144585	72.94283662	38.30492705	54.39045361	107.5895572	138.3816279	34.96682616	-38.69715008	47.33677243	-32.57000318	-37.78395912	-27.79779281	-56.54673427	-45.82921384	30.95125993	-56.57438659	117.9428747	95.29491191	17.79641818	-17.59738897	34.90009175	59.80886551	70.35157583	27.74987315	-18.07379568	23.22489325	10.1425218	-44.85890779	-96.50494385	49.00346672	138.4446484	-129.3612732	-110.6258575	-97.56093211	125.8045218	97.66236273	73.02848142	-73.09297325
estradiol_biosynthesis_I	Metabolism 1.123	117.0033885	130.3139937	35.43327308	33.99369509	58.76259885	31.45428157	95.24308474	-26.11472821	68.98872041	38.59736147	35.05990928	97.62035426	94.11577037	140.1168159	107.030516	116.8586436	-4.068164475	-29.67015413	71.31185027	2.609767316	9.53818012	-67.665004	18.21317736	19.50017912	24.24113732	-23.05727721	30.59526539	21.9478657	-1.041817463	-4.886012897	3.129705819	19.0527348	-30.33960983	-2.739919083	14.61018869	-0.141563721	7.481871553	-9.513196497	19.12521463	-48.12923194	61.72195864	-94.61708229	-55.75972033	-13.07261186	117.8183741	101.178747	53.79595376	-62.27346105
estradiol_biosynthesis_II	Metabolism 1.123	193.2178185	216.650019	31.17508194	51.44833734	1.785748694	93.0132133	78.08856387	-44.0287879	45.55918556	6.551257684	1.785748694	154.0118706	83.24777568	185.7272046	115.904868	117.9051347	-23.75553249	41.20861671	68.53580203	1.785748694	18.60936053	-78.68614693	10.90182653	45.55918556	-9.371428872	1.785748694	18.60936053	-9.371428872	-9.371428872	6.551257684	1.785748694	36.44310772	-58.41289152	-44.0287879	-23.75553249	-58.41289152	-58.41289152	-9.371428872	-9.371428872	-78.68614693	10.90182653	10.90182653	22.0590041	-3.482277089	191.4477222	51.44833734	47.60028529	-44.0287879
ethanol_degradation_II	Metabolism 1.123	92.56184884	114.6486725	19.26209266	-8.043573031	70.78967542	-32.90686931	137.8931071	18.23905468	100.5662295	87.24029711	66.56976757	61.14078122	59.20887518	114.8410427	113.4192997	103.1408081	53.17001906	-142.8296201	-11.83980472	-56.40601108	25.67263044	-24.41772662	-16.79642184	-20.66751432	-28.07156691	-30.54135067	47.282177	147.1878039	8.436015331	-16.25156004	-9.147679168	85.5603673	-37.78803979	20.14566527	-90.95760891	-59.54632746	21.14511387	37.67075757	-12.21410464	28.88348551	76.20369652	-8.257427028	-32.04421907	10.91155348	111.74239	99.72773483	93.79772164	20.60603463
ethanol_degradation_IV	Metabolism 1.123	89.7158959	112.5363709	15.86523077	-0.933058497	67.02204168	-33.42192029	134.358322	18.44319912	98.88860971	79.75182692	69.13675002	54.70769381	63.74338605	107.4843264	108.9022659	100.0139971	58.60529037	-98.88621526	-10.73865289	-43.72889073	15.14607395	-24.91051773	-1.067019569	-24.77068691	-21.71242056	-25.46468115	58.93657544	139.1283506	16.53335738	-24.23298358	-0.042501635	83.49859646	-27.45463912	28.76308492	-72.32404372	-48.16185886	21.82112858	30.51191247	-7.096027571	25.1238348	69.40514419	-10.98750727	-30.89001051	4.458465701	103.6126482	86.85100876	81.9529693	22.59531076
eumelanin_biosynthesis	Metabolism 1.123	149.9283199	171.6325444	48.81276833	47.99302276	22.74155048	3.475281936	76.36752108	38.89360604	147.3288136	-28.90778264	44.53983585	77.88313663	50.37577726	129.8165989	11.31143717	209.5094161	14.54071628	29.2353829	3.475281936	-102.1041539	38.16695806	-17.70716457	2.255527832	32.19084967	40.86262326	-19.70823227	28.38784411	92.60113503	50.17859314	-55.79455164	-25.69523153	40.80097095	-35.03584409	-7.181836461	-4.116778409	33.29835614	-74.6388467	8.777624814	-17.07421937	68.83587156	1.867923169	-113.8542446	-103.7176169	31.86939579	83.19985446	70.75170221	52.69532059	-23.31247704
fatty_acid_activation	Metabolism 1.123	99.98018195	96.10069153	-8.762019356	58.84531027	84.24072158	-4.127243244	110.2927975	40.77816132	114.9325559	121.6628793	61.75665656	103.4079096	76.00000484	107.3604307	110.2307577	133.0167189	65.98218807	-58.49503693	-12.84976858	-46.47665044	-54.48794044	8.153617593	10.05291491	-32.03307057	29.12747402	-34.37958685	68.85160578	138.5561862	28.88211762	-13.73620501	-1.192204597	-7.770075047	-56.44244555	49.97279987	-49.93149501	22.82217592	24.76452193	1.345944246	-40.27755608	-21.34226434	81.81505015	-82.9046411	-131.1996736	-78.69912031	128.0122157	78.97336891	101.9585138	-79.97526269
fatty_acid_alpha-oxidation	Metabolism 1.123	92.81525545	101.3976656	19.5807185	6.770762366	91.27719829	35.32926049	96.94274353	41.34076367	108.3889088	93.75137202	61.41410118	51.39106147	74.86066641	85.86788816	102.4935949	67.30904072	42.13238867	-62.95852766	-1.52024228	-3.596256251	-5.768133531	-30.91709212	9.381602134	-22.4031919	33.39133523	-64.22946297	92.24386624	135.6890432	20.75353647	5.922304174	-8.464519757	38.20807465	30.19569633	39.94789258	-53.69680747	-15.22920157	4.067193911	10.44370695	-11.1609754	-3.610189575	70.8494787	-81.24554255	-123.255632	-76.43485662	105.1732453	92.00182936	62.875814	-44.96015921
fatty_acid_alpha-oxidation_III	Metabolism 1.123	40.41628775	26.88085737	17.02613746	1.991938049	91.32513759	-1.915242376	101.7140125	21.64796853	117.2095641	43.37740625	57.89892743	30.02497843	50.18466817	42.72310389	91.08376246	70.02780565	32.94697732	-84.9700713	-7.063605216	2.336175646	-1.286260803	-45.92300656	16.97405261	-19.31050579	12.41593814	-27.936359	75.46603719	139.3992833	15.88544295	1.398475443	7.211378955	61.68801444	-14.49060749	12.9938153	-72.07840421	-13.86759267	5.471047553	-1.163814212	2.050470571	-9.761531843	70.07235677	-60.25578803	-63.11978919	-23.69878167	79.84438733	72.76671803	71.79357307	-1.221999569
fatty_acid_beta-oxidation	Metabolism 1.123	87.09669009	92.9564786	15.2363236	16.39896808	77.5536496	-2.230415715	117.0678716	23.42383366	95.13898504	90.37983127	43.37776499	65.41888673	56.60600974	89.06415961	93.02038044	95.45251241	51.31872447	-24.85455804	-24.55965103	-20.42898379	-21.22350067	-5.934749974	11.83899966	-6.580308083	14.20290601	-22.23884895	57.13655023	115.3441519	17.53681586	-14.71199946	8.064517649	12.11093647	-6.017251087	39.7890908	-15.44276184	22.36550986	19.63839549	8.954437227	-19.7490638	-21.18956571	69.64612985	-59.74155726	-92.55461152	-55.15390157	103.393565	88.51171146	69.20373378	-38.7569607
fatty_acid_beta-oxidation_peroxisome	Metabolism 1.123	80.52906137	71.38446396	10.36970438	44.44925388	84.39043792	-17.41885453	115.9542262	29.58133885	106.9344205	94.82005468	55.31254621	78.70268234	68.33334983	96.21326758	105.1895577	126.2996756	59.00066204	-41.72525207	1.907465593	-20.5226537	-27.11037292	-7.596644235	17.69691969	-19.56787181	36.93662005	-27.55191891	71.15570574	130.6266494	30.93083585	-8.251825332	2.057404617	14.4700877	-27.14150617	35.82277189	-28.84345855	9.330011185	17.46146827	-0.101561914	-33.89257087	-23.82404017	88.29125592	-62.18993392	-104.6205712	-64.92538055	108.5839398	88.73718755	93.2049225	-52.74513299
fatty_acid_beta-oxidation_unsaturated_odd_number	Metabolism 1.123	95.41167937	68.97009002	19.3022482	-36.85592117	75.49339283	31.44769571	69.13919072	3.584691693	86.83250337	91.10411984	61.90564214	31.86230105	65.75993576	47.99592369	70.32525416	50.50778698	26.62405586	45.93535704	36.33860752	2.796614939	13.97374595	-58.95622768	22.02561175	-13.74306498	-28.35268408	-23.28354854	114.4795869	91.13823598	25.36633552	50.34816215	-10.38903251	36.33581047	49.83672399	61.01675264	29.22020842	-7.197140294	18.66124075	-16.26375171	24.99611214	-1.071541569	120.2978144	-27.5757451	-62.32939081	-29.24062191	74.31082689	133.4546553	36.06098621	-66.10356325
fatty_acid_biosynthesis_initiation	Metabolism 1.123	82.91018189	56.89175172	-38.17311178	9.530786491	49.44549173	-88.11286026	74.61476424	-5.031799582	37.15799622	91.53883014	2.061828003	45.05302352	18.05791934	68.94282427	93.10520617	102.5020179	-13.89772232	-91.00041744	-0.65165384	-20.25260109	-28.61354422	-13.51116958	-34.32843722	-9.520617188	11.60491176	4.716239785	14.54952905	103.6259283	-1.981853578	-5.388705007	-31.35240915	12.48389885	33.99887437	9.979755846	-132.5904211	-19.75346626	-0.006272202	-18.35569747	-54.84583054	-8.236320109	65.73052305	56.62811689	50.58291786	-33.37982234	95.68870807	58.55833388	70.81234444	30.00172476
fatty_acid_elongation_--_saturated	Metabolism 1.123	77.50887339	33.12002301	-42.76355922	22.57677723	54.35704087	-88.47873744	84.88651187	-18.13494606	38.70249757	98.59302176	16.54824078	59.39803836	26.4494144	69.23352581	104.2023571	105.544687	-12.37339078	-101.9356029	6.185589522	-32.89130575	-4.092453064	-31.31621136	-6.519430177	-38.32494166	32.77534337	-15.3112119	37.96526546	99.34611737	-1.138187354	1.570438976	40.45769732	21.97031185	20.66142366	11.58974541	-101.8043936	-14.22982333	7.065134482	-5.309522044	-88.83143511	-12.93346316	61.7639106	14.46694323	9.723558573	-57.13306461	111.4102102	54.78500366	74.25705727	10.1151739
flavin_biosynthesis	Metabolism 1.123	84.92721901	45.33104906	1.591538767	-7.724028715	101.0062407	-19.82212249	108.962493	29.11219644	106.153378	83.99971413	58.61197305	55.8853598	36.7925191	39.16778811	103.3170282	78.9268304	39.31433696	-14.19966779	-18.27851006	12.2276081	4.822205451	-37.37327861	34.87767033	-2.438166319	-12.63667176	4.876633925	97.00854076	131.5326715	1.655052514	3.229927979	26.3444303	23.41236819	-0.598846194	11.34613694	40.67669936	14.44687257	-29.20240942	15.5445887	-14.12011328	-9.054703354	85.32887345	21.70326592	-23.36643721	-70.9611314	59.66353428	36.41575098	83.36414463	5.820287802
folate_polyglutamylation	Metabolism 1.123	91.23537624	58.58370337	-11.0506614	-30.31436743	53.04026941	-11.30478876	95.18596225	4.248659392	73.45432508	56.64106339	67.8043265	63.72931828	24.77169574	53.42328346	108.1920123	65.48977012	-4.529466303	-36.23904255	-39.84627635	3.087865657	-20.6602006	-16.75748836	6.527760572	-10.39650235	-4.958343308	-24.36927361	54.8570178	129.1624537	-25.10417369	-14.01346673	9.254717974	24.41891686	14.73677795	3.159412813	-52.5150609	9.264539672	-8.30941653	-45.2634467	-32.38283587	21.19287464	76.39733193	12.02493617	-30.11691452	-19.34131924	97.81978271	35.55996574	64.21825409	13.10062478
folate_transformations	Metabolism 1.123	127.4600977	123.3721665	5.61253932	20.9067756	93.11595144	32.4358637	79.74606395	55.9509926	113.5633961	37.84326228	82.8825981	76.79741323	70.15743411	41.11194762	91.02149242	81.40765801	16.05448568	-43.7885211	12.24233744	20.98936699	7.312257297	-6.401213854	12.82430748	-26.96089762	5.838844165	-7.104011511	80.49610007	136.8492301	-7.089842069	-33.58461218	-33.77830223	4.513332515	-29.42961118	-54.24456901	-36.19074461	-35.02476329	0.207245986	-9.069061928	-35.83444439	-6.981090585	71.19429981	-14.49060142	-48.08615632	-30.76516337	163.0406014	57.16427906	44.8871191	-6.0995356
formaldehyde_oxidation	Metabolism 1.123	97.79389825	74.70700649	17.25918274	-15.65467551	32.60541671	-5.610681804	118.2781134	18.71319022	126.2375689	50.23015744	76.1150639	55.98568842	68.16526514	80.00487353	108.3457044	96.1426151	36.20038463	77.46193947	6.856058279	6.052103889	3.558220233	-23.2169402	69.84588261	-38.81318281	2.947476723	-11.71289441	113.2311464	130.968967	27.13678881	-8.458484149	20.05500645	45.90781473	2.58244148	25.67926397	62.97789627	23.1110669	23.73623082	36.79960998	19.23216313	-3.293079258	78.33662706	-157.8167642	-111.8927122	-62.49469947	91.71346877	62.34115261	74.23813772	-86.13038619
fructose_26-bisphosphate_synthesisdephosphorylation	Metabolism 1.123	0	0	0	0	0	0	0	0	0	0	0	0	0	0	0	0	0	0	0	0	0	0	0	0	0	0	0	0	0	0	0	0	0	0	0	0	0	0	0	0	0	0	0	0	0	0	0	0
gamma-glutamyl_cycle	Metabolism 1.123	118.3534426	110.1148314	12.77391411	-35.25384293	78.60442848	26.56810966	124.7908063	-4.031769744	107.4714618	88.21749765	43.40659654	70.90549199	9.106964695	94.42796745	104.0369173	103.4181315	1.140683317	-62.59800005	-25.26910841	-6.803322759	-17.98185798	-18.29093116	-27.81505487	12.6329765	-2.348810353	4.801220919	34.9722502	132.7136491	-8.908146928	-33.04679135	-32.06816454	25.46519129	4.182421701	29.42786694	-42.49126361	-42.4906716	-19.84087933	11.96638094	-65.18831754	13.18501779	73.40579424	22.80018466	-28.63253153	-28.27517685	132.2501251	72.1245867	112.7848956	2.247320043
gamma-linolenate_biosynthesis	Metabolism 1.123	103.495392	114.4944848	15.45364523	46.34907518	82.05332223	-7.382965195	98.78310025	9.043580516	111.123118	77.61244228	39.74830711	70.84768605	53.38041949	79.81397042	88.88793155	104.6300364	40.25936183	-20.86002388	0.541108249	-30.54318298	-13.87714541	-9.50024406	27.22918774	-14.78394374	28.7130058	-36.54631356	57.77956116	110.4595459	23.08337938	-0.918821674	-0.044335112	17.55831696	-14.84390912	45.26459791	-51.10553212	-5.614299239	0.559126455	-19.67300132	-33.05570884	-19.9068596	78.75824347	-60.55381915	-101.2900613	-40.72001732	132.0000297	102.4007193	49.14484405	-37.7383774
geranylgeranyldiphosphate_biosynthesis	Metabolism 1.123	106.491868	95.99488661	12.73001259	46.78274316	116.0974612	30.88728994	133.9918088	12.73001259	93.62323395	80.83989679	89.05373802	56.51686581	151.1346453	72.38638613	80.4603897	97.86530553	0.482796977	47.73664546	74.5878611	1.325261943	-2.959883798	-5.621975339	13.77246432	-15.63978775	-7.436907189	-49.08840162	147.9331524	121.890187	31.50956949	-7.620225298	24.30851589	17.55198394	54.26958022	29.50448978	26.02699836	26.54987537	-12.50841645	-40.57262078	36.94240809	-0.196322781	119.3455204	-207.2922954	-166.7457846	-107.368314	101.9347246	125.7349188	133.3217147	-132.0742242
glucocorticoid_biosynthesis	Metabolism 1.123	128.6891822	74.59974421	28.38993217	-61.87840786	7.436310193	-25.25799824	53.64612223	30.54121621	77.26783447	34.4673174	7.436310193	39.60567339	34.4673174	44.05671981	61.08424061	-15.66859583	99.33098904	-38.77350184	-15.66859583	-2.153092222	18.05143456	-25.25799824	-15.66859583	-15.66859583	7.436310193	-2.153092222	-25.25799824	20.9518138	20.9518138	-2.153092222	-61.87840786	7.436310193	-61.87840786	-25.25799824	-38.77350184	18.05143456	-8.230477449	44.05671981	-2.153092222	-38.77350184	84.18914663	-38.77350184	14.87442857	-15.66859583	28.38993217	37.97933459	44.05671981	-38.77350184
gluconeogenesis	Metabolism 1.123	29.52833399	92.37819649	21.87296033	1.445611601	71.44176451	-12.13609514	88.36395412	-10.36868922	86.34622808	10.05732439	16.44209853	38.51484185	42.61713494	57.28782664	75.52501517	55.89250815	6.729117479	-56.18329928	-33.65627123	-18.105573	16.0349642	-23.15809118	-1.1450892	30.63744737	-12.40664088	-22.43892308	43.87095152	88.00037568	-15.92522028	-32.00470234	-18.78493507	7.582155723	21.38752131	9.91697913	-26.35735297	6.410327884	25.53089309	45.47561166	-39.3903033	5.778947561	77.76468015	-16.2357188	-18.06741871	-14.86542852	89.281149	58.3137382	74.14983557	13.49283185
glutamate_biosynthesisdegradation	Metabolism 1.123	93.05137097	138.1947565	47.23683437	1.42229778	48.87632552	17.34498434	64.65216909	-18.85095762	116.5515524	3.463397506	24.39891425	18.83763249	12.57947535	106.9329578	89.60172739	76.16104799	66.95142475	-22.07788368	1.42229778	-18.85095762	25.69768857	10.88439776	-29.23292586	7.311449563	-25.52752726	-5.254271851	-29.23292586	72.27559877	-12.96180584	-33.23506125	-60.18488628	3.463397506	-47.61916487	-18.85095762	-42.35113909	-18.85095762	-77.00849812	115.285662	-53.50831665	-12.96180584	67.51008978	31.72908796	45.54175679	45.54175679	58.39401194	125.6676303	-18.85095762	30.57961205
glutamate_dependent_acid_resistance	Metabolism 1.123	58.32966701	66.36254405	33.1167684	16.97892326	-6.16177832	103.5164462	60.42190102	-62.51233226	159.8525053	52.74888615	69.13552677	65.16930302	181.5315717	-20.16098504	-2.523188167	87.21259354	82.17698026	72.49796279	98.01692846	-48.66731358	43.1122218	-90.32594372	11.96781281	15.67530421	1.769548517	-50.59886856	87.73138711	28.4064579	78.97750869	118.680613	1.723425176	69.39427524	-42.92869223	15.05830655	-74.41357763	30.78906666	-27.77653858	5.086837814	148.1975412	-39.44311433	58.32336628	-47.14178683	-87.452963	-45.80605431	26.33092029	204.6723997	90.37492535	46.15951082
glutamate_removal_from_folates	Metabolism 1.123	124.1408328	140.1381647	37.01182854	-54.47173235	97.00975491	-51.09259343	161.2960425	103.982637	111.0831941	120.7495316	-32.91370007	-7.17438851	5.424264201	120.6692794	144.2350898	193.394604	88.23725943	-16.98999558	-52.96301236	85.27503382	-50.0121889	63.7946101	52.39285011	7.792512665	74.81157754	9.897853585	171.7266064	157.6708788	47.57964631	-62.01989572	2.700503623	43.74329337	-1.529504017	77.70825781	91.62159801	-13.5075008	28.99431888	-6.886500176	-109.0060045	116.6916817	116.1771727	-156.3948062	-194.231124	-85.08546168	63.93629619	-149.8379851	159.3130293	-129.1491197
glutamine_biosynthesis	Metabolism 1.123	168.9443738	141.9604426	40.2428529	26.65998692	120.9987611	105.2616949	56.84406618	7.908678106	159.6740314	148.923049	84.01059346	52.51455761	198.7642397	65.64800169	55.70052638	73.13822425	32.54215942	-18.80924811	68.65475841	-19.87098391	-11.94724271	-6.217438224	8.886758155	-64.33370602	-117.0510626	-25.66564886	192.9641455	114.8422409	70.61300646	82.3527256	25.69596492	-16.84076134	44.34524307	-17.77916072	-97.10977608	18.68856658	-20.05952487	40.23137909	83.01319033	-14.51274129	101.2914654	-27.07270725	-66.91321412	2.065933152	113.4946445	82.57086101	58.81670652	36.88276079
glutamine_degradationglutamate_biosynthesis	Metabolism 1.123	119.1412515	140.551835	-17.15335523	27.81030194	89.38018619	-49.46301115	168.989575	-95.80431038	96.28905486	150.2126588	41.78796535	67.44468614	22.20531522	169.0374432	140.4441558	109.5105091	91.67435439	68.07102346	52.80194098	-49.75242551	-61.26220303	5.031999929	64.75066164	17.75541354	-28.51590465	-17.94490027	43.41639717	152.6604106	-4.535189247	-87.18958653	-65.78088636	13.58139762	69.14031745	75.58089188	-117.8348728	52.24817588	12.85297683	57.57245022	-62.69272974	36.48909609	21.65286366	-136.7940694	-100.3401099	-66.57298213	224.8972518	66.64386526	77.40567983	-91.28242285
glutaryl-CoA_degradation	Metabolism 1.123	89.81061761	98.65154412	11.88141874	-20.43893714	10.30568777	-16.23495542	43.61363642	-18.32097415	23.08089927	51.98992643	4.686569898	-14.94096135	-61.02354841	7.017409823	97.86490447	101.887454	89.90341685	-7.574490297	9.947540929	13.64856226	9.52533516	-20.51565685	37.61417265	-6.89219197	22.09915218	58.21015667	10.202115	46.40360814	33.35404232	-57.31025749	-13.6253534	-20.70161735	-0.895638745	40.44072328	-9.648978479	2.374686656	7.117512527	74.09156643	-58.17206887	10.41529157	-3.451739617	-45.28218344	-35.2785752	-25.96121923	142.6925965	73.13563488	20.57145915	19.02976554
glutathione-mediated_detoxification	Metabolism 1.123	73.96225161	55.68847739	32.21810475	-14.86425538	63.74206063	44.16397731	77.36462987	14.22582825	79.2275357	46.8672577	53.07796861	29.11391841	35.07232902	61.4701277	69.70590414	77.28150405	36.82687332	5.461381018	-4.889120005	-9.921148057	5.118354706	-34.49988125	19.85437484	-3.358566289	-4.362090969	-19.67154789	97.53681605	96.58260975	-8.037262085	-30.39039863	-31.34297472	32.97180469	9.294193228	50.27123229	12.29641801	-8.557920781	39.37690042	26.20621271	-9.302192949	-6.8492118	66.53916301	-26.5868311	-41.4871753	-7.782669109	45.13025765	74.6788707	22.38363363	-26.09624313
glutathione_biosynthesis	Metabolism 1.123	162.0146161	140.8102047	8.061408553	-30.67474387	126.9544152	15.43999323	158.3668511	22.91830644	112.99712	104.6827015	75.42701272	118.1535377	49.51448438	110.7090493	117.8881313	74.95325379	-18.26973169	0.292832383	-11.05640834	-38.55158342	-17.14581923	13.53908505	-24.85063459	2.480667465	-52.70837448	23.2428693	81.71627174	167.2734704	-8.774315705	-26.84587551	4.925978107	26.2929845	-0.122079305	47.64082734	-1.45142729	-22.92841906	-30.449913	31.84899039	-64.50411273	12.05783652	112.6892858	-45.45611727	-104.1151239	-46.52006452	142.0034257	74.95715065	133.1554224	-28.66012927
glutathione_redox_reactions_I	Metabolism 1.123	95.55684831	138.3114319	18.83777983	-52.25960182	47.97064577	37.26180734	92.20839595	2.551924028	97.91235345	15.89331329	-8.799731249	28.54098876	10.38944942	50.32942809	60.40501758	44.96006201	48.00081256	8.389256105	-49.62937639	-24.14657694	23.78992134	-61.70520088	41.49868638	8.548093122	-7.740794071	2.18272152	69.91102933	66.31293934	-21.5611874	-29.91600854	-11.06536048	14.37807156	-1.69603127	22.90341489	35.83139396	13.7769709	24.64572603	39.72074628	-49.4717558	-4.142629724	48.85003737	46.05467171	-9.7576768	17.99506751	61.81384964	22.8751587	30.7565416	44.57814176
glutathione_redox_reactions_II	Metabolism 1.123	84.72256728	38.06797676	30.16190991	-16.42293067	82.24017031	-32.90484279	42.88344153	-8.505127702	124.3633869	95.10087628	44.81615176	-4.531736807	1.236875026	61.49924826	57.36487516	108.0783767	118.458707	-1.721247375	-31.9629206	32.41964193	60.23950578	-27.98077118	74.89533363	-1.076677925	-11.31232958	-31.46416645	82.04048973	31.72782563	-47.84784066	-2.045096837	68.16917751	58.43358762	39.72955345	17.16312623	2.794192373	-4.389320453	38.99448123	7.0299163	-53.18946391	8.916369224	77.41798992	-39.08567153	-57.13008409	-52.26638044	112.0205922	60.28920757	43.29654332	15.85440855
glycerol-3-phosphate_shuttle	Metabolism 1.123	0	0	0	0	0	0	0	0	0	0	0	0	0	0	0	0	0	0	0	0	0	0	0	0	0	0	0	0	0	0	0	0	0	0	0	0	0	0	0	0	0	0	0	0	0	0	0	0
glycerol_degradation	Metabolism 1.123	70.33533771	72.16631388	23.00288915	-4.495170143	108.9533716	48.01337256	94.96149944	33.92861695	79.75589183	60.13749019	110.7529806	81.49032684	75.9772276	75.35801259	66.50337187	90.52238886	29.01991531	-9.954413495	30.88481408	21.71797047	3.697805957	-13.97426642	22.02838022	6.324501626	-13.39914635	-23.86088027	72.53562868	117.6412731	13.25909299	30.22272439	-3.146168401	2.723150789	10.77713278	9.501633423	4.0124976	0.150868152	5.556870178	-30.31599122	7.430276588	0.50015447	88.74860544	-80.6660775	-135.033787	-88.6565386	90.90086663	79.39350734	72.81662388	-44.95578709
glycine_betaine_degradation	Metabolism 1.123	170.6749154	160.3790848	39.44391954	-14.16097235	11.02794557	-18.51998006	37.83372669	179.0285308	118.6134534	-41.13825943	-68.90189686	50.2230747	127.1530925	54.96504052	119.5377928	168.5498334	42.72256355	-11.4763436	-16.61469959	-70.61167334	-25.59246405	-18.51998006	-57.29167372	-31.18849314	-12.68859841	8.728183185	150.6141619	63.56671635	-48.09675322	2.23698452	30.11191866	-10.59523503	-72.41391405	48.64345396	-20.02399457	20.61734798	15.37782853	83.84520977	-85.92941765	20.00571003	34.03168813	5.252221525	-28.76947005	5.07155261	60.70049596	16.07960884	218.0828169	-7.374340509
glycine_biosynthesisdegradation	Metabolism 1.123	11.87172621	10.90082192	-41.17187182	26.73430239	23.79227739	-185.6904597	101.4596997	64.17015397	-7.92305664	36.44210311	-41.17187182	30.8462073	92.15094337	11.87172621	32.78193291	-3.811151728	98.48852865	-105.2185641	10.90082192	-19.08023421	5.74161011	-81.71838263	96.9339993	40.39896914	90.78099466	-41.17187182	-26.7877682	68.06823105	31.49981138	-105.2185641	15.57712482	-41.17187182	-88.39495226	-2.512377408	28.14284624	54.09906757	46.52908524	53.68412743	-6.514512791	-53.73759323	-81.71838263	83.9909176	-17.32566821	-20.89861641	63.83116962	161.8502787	-9.372433483	7.869590831
glycine_cleavage	Metabolism 1.123	0	0	0	0	0	0	0	0	0	0	0	0	0	0	0	0	0	0	0	0	0	0	0	0	0	0	0	0	0	0	0	0	0	0	0	0	0	0	0	0	0	0	0	0	0	0	0	0
glycineserine_biosynthesis	Metabolism 1.123	0	0	0	0	0	0	0	0	0	0	0	0	0	0	0	0	0	0	0	0	0	0	0	0	0	0	0	0	0	0	0	0	0	0	0	0	0	0	0	0	0	0	0	0	0	0	0	0
glycoaminoglycan-protein_linkage_region_biosynthesis	Metabolism 1.123	95.42735783	61.06899079	21.59770068	-24.88315428	45.41993533	-8.797509038	90.77779014	-17.66969836	70.90073821	29.81155941	11.95817996	48.40738898	83.21863491	75.22145801	91.95910882	85.43892587	-25.61466882	-18.84408892	-9.945289706	-2.303396377	-12.91372577	-31.63528686	-31.38745312	36.80051534	-13.98314747	-26.32182609	47.74651283	110.041653	2.19997448	-3.021359023	-34.27869056	12.2261032	-33.19568164	-24.53259073	-75.30283147	-29.94616659	4.576150174	-22.53495543	-25.60251145	4.896516278	78.77899429	51.21818268	-5.606807535	21.56783599	87.53113301	92.03641147	75.03014972	39.97729014
glycogen_biosynthesis	Metabolism 1.123	88.92225104	98.96347652	-10.0823012	3.981455062	53.46886832	4.185446009	96.68454133	3.83926453	56.93864023	85.693472	28.9399603	57.60448025	66.93864406	74.34577219	112.2143347	127.9378376	57.5332751	-10.35318608	25.3201288	-25.69410851	12.3357589	-6.429713423	8.493846531	-1.564614835	2.802419273	-5.233880256	61.55457853	131.4973594	40.81827947	-33.03654019	-6.83067734	12.29870374	-15.2880282	21.59291679	-4.414325949	38.15739972	20.29668439	12.40656822	-39.71776204	-0.635737904	69.03382798	-10.36624642	-73.56694592	-66.2552402	96.91589307	33.04509313	72.67385271	-16.59447486
glycogenolysis	Metabolism 1.123	93.60075127	125.5974868	10.55354348	-22.95529059	80.57211738	-7.710613301	90.19826017	9.151973633	87.00910793	36.33993396	31.70490314	37.20838794	73.85408567	58.81125915	71.36858561	50.57163856	16.8657356	-11.46044979	-24.65786888	-32.97006524	10.21279448	-19.60858982	-13.98075141	-11.64301092	1.792942542	-15.51534594	73.48837443	93.92655719	-12.28688034	0.126934343	5.776276492	2.641173907	19.52346742	31.80177538	-34.79259984	-13.37719635	12.33538095	45.0974006	-23.25670841	-2.747942075	91.47393774	-24.74718861	-38.94760711	-16.43171437	98.35944708	83.43234141	86.53222705	-13.15117789
glycolysis	Metabolism 1.123	77.86022324	80.12747192	4.394019678	3.285107831	79.51294418	-35.40725464	97.68767055	0.633637702	58.56751505	57.14045623	16.24317706	29.01149194	1.183190681	81.35256855	95.94511569	78.13950856	47.78557594	-19.03251749	-38.98146967	-6.785954766	5.332763475	-12.77075031	0.823828022	32.40074352	25.51310748	-4.681286406	24.38777958	103.6021858	1.91731419	-30.31759067	-24.17221222	-12.80280553	-15.41959968	35.55401305	-46.93230681	-9.140707339	14.99963464	34.60378849	-72.68611186	-3.954785813	41.43968035	46.70297402	10.82827065	-20.59587614	87.10054452	48.77968262	50.23102753	14.7792004
guanine_and_guanosine_salvage	Metabolism 1.123	68.82786935	20.3189355	-51.11945869	-11.88477305	155.4314976	-18.22847342	86.54514958	0.065478154	127.1904452	24.56874282	25.84372661	75.6833066	16.12832653	20.16026817	17.10916821	7.475214957	26.1266128	63.34422873	-26.04314265	11.00842069	78.76032224	-17.37955659	41.43650706	33.5816465	-5.123433689	-35.85472611	51.85091545	56.19884932	6.727199975	14.24131013	-17.04398486	2.837550578	37.63516215	2.044781988	23.92806043	106.8798031	90.86586925	-27.10539808	13.83717681	-20.77511687	78.37736793	-79.05894283	-121.8592522	30.36686964	99.48278028	57.17477008	35.53275034	52.96612583
guanosine_deoxyribonucleotides_ide_novoi_biosynthesis	Metabolism 1.123	91.52009081	73.18953242	-7.118771705	-19.04851313	59.7172928	-3.513879095	98.83150502	7.477000476	80.50025023	54.89372835	25.52857067	50.17438504	64.0692917	83.67570974	84.01334961	74.19995317	23.77338093	34.86494445	-11.92504093	0.797028008	24.31735249	-10.56672481	21.1383582	10.64112995	-26.51608745	-1.935745645	76.8642344	84.12061947	26.52363584	11.58589669	20.4181651	32.70091788	22.383358	30.87094216	15.10536166	12.73038928	22.82765111	20.4225982	2.089458028	1.551916713	54.30125531	-41.42003395	-58.66777968	-47.42190337	89.69344084	48.93748652	75.67936706	-30.95974382
guanosine_nucleotides_degradation	Metabolism 1.123	39.78653406	8.970260889	10.76080972	17.95981835	153.9887824	-44.98999528	92.56648581	-18.59488153	155.5216374	44.08572931	71.32444379	72.15186272	39.6658043	49.49664363	49.68097727	58.58994897	33.25081748	30.89060489	-16.09193539	53.93407926	93.60264913	-19.16282883	80.67180974	27.70833484	27.1141957	-56.591346	66.64577249	74.31197688	21.37814381	13.61019709	5.929766979	23.58397423	-3.258706351	-1.801236526	-24.06125704	5.964387581	46.75488307	-43.61442902	3.966827737	-54.91481105	123.8859136	-50.456016	-50.54929728	-11.58981876	105.8982144	89.02359598	64.79193846	44.91505371
guanosine_nucleotides_ide_novoi_biosynthesis	Metabolism 1.123	84.28598502	65.56969345	-14.89430962	-13.51229386	57.96734025	-7.674658479	98.72333498	11.23563629	75.34827267	58.77730711	21.9020745	47.29330971	59.13143709	75.28521871	85.34246965	70.69931684	20.14458002	18.01151272	-16.12848715	-4.343473858	16.10348233	-9.397659525	15.75327876	7.258211779	-18.26989369	-10.25175122	74.21964893	90.76827448	23.74682095	3.326833563	11.21443121	26.75089398	24.87131358	27.47206321	1.525764355	14.29329861	19.39046426	9.05954716	-0.650824372	11.23367338	61.05783771	-24.28953667	-44.4989474	-41.37941755	79.05392879	45.93030068	69.64096971	-20.44906478
guanosine_ribonucleotides_ide_novoi_biosynthesis	Metabolism 1.123	74.42362011	56.00259692	-16.5778897	-22.53247383	48.5250569	-16.21738356	89.28593363	7.792404558	72.67450494	45.45763318	13.07201282	36.70231141	61.61617268	71.38881302	75.1076987	56.59768394	12.1401089	9.343900626	-26.50949249	-5.374556975	27.69676519	-10.39368297	16.02697372	3.15654557	-31.99181495	-11.353635	69.09156808	76.0615378	20.58473886	-0.060091803	16.34455823	25.1402656	22.6630974	24.636803	8.010026756	11.54529577	21.03628241	13.42581072	6.845769023	9.480661564	58.88098036	7.454078597	-14.34361155	-20.26038276	61.54151014	35.72245334	63.66198038	-2.315864932
heme_biosynthesis	Metabolism 1.123	82.36680536	92.05350464	2.989585365	6.915371198	63.58699289	21.8920363	99.73468319	34.89813807	42.12398847	68.55962333	-12.9028645	17.35261397	24.53691277	64.01644782	102.6799699	81.58619089	-8.477928959	-5.973112447	-13.18312551	7.618960232	-17.91310213	-30.70013053	7.037191445	4.987955163	3.902165249	-20.50058883	53.16385295	109.6411071	28.84839348	-35.50554944	-23.85308135	-7.026554236	-8.910608394	23.36273801	-5.487018253	16.5996992	20.19746087	17.73139472	12.23980824	11.18373152	38.53582685	-10.73689934	-1.311744131	-18.67529057	66.07010112	31.01429081	52.51332008	-4.863595038
heme_biosynthesis_from_uroporphyrinogen-III_I	Metabolism 1.123	78.37959834	69.57987245	16.69963657	18.75830184	64.51048127	16.36928638	111.5797991	56.85058523	31.89728845	39.76246081	-10.44079254	2.401647565	13.14604418	43.37862899	120.2814428	63.11894551	-27.81023643	-1.005293701	-19.26486147	11.49154873	-10.32833699	-31.3748915	-13.90715214	-15.87406235	-17.1026076	4.796256506	54.19030528	79.32350062	25.70436048	-33.85696247	-36.47182598	-2.833111733	8.014226836	65.03574436	28.62736974	16.49037718	29.08833185	45.92964046	48.17002809	0.50201914	12.29388903	-49.13246301	6.559043441	-5.976847	71.89385919	26.04785023	16.2835858	-12.89899241
heme_degradation	Metabolism 1.123	79.87709245	124.2866164	46.1648039	-38.07793612	64.08592473	101.1565565	84.60466547	-23.18917312	103.6424169	22.63188942	-13.22102914	11.90466364	-15.38866731	56.20327288	69.24389086	68.31878637	-1.736935891	64.70557301	-26.01988133	-11.39360678	6.377009071	-66.12750448	-12.51270181	37.37383812	16.62026477	-35.86732713	50.53168088	72.99996015	-1.657642612	17.31160119	10.361173	38.99609155	46.45234538	35.71913026	29.98415716	-13.36419636	37.01829355	33.84290229	14.8850543	1.410877835	45.91965546	13.64950178	-30.01910975	12.74498512	84.46249952	32.06595558	58.58101155	52.62266702
heparan_sulfate_biosynthesis	Metabolism 1.123	105.5080328	90.29422743	7.514195759	8.44502501	48.39740059	0.58621453	95.86365435	-8.405549449	113.5518533	49.83182861	25.49850856	57.94266496	63.09275296	92.48160477	74.48972119	85.02486945	5.637903322	-19.27671723	-5.299173471	-11.43288145	5.197149196	-19.18559437	-20.41901278	10.31210094	-6.098810603	-0.876014111	37.16235163	81.14888883	11.22900808	21.2789551	-17.47475033	14.57110085	-10.61377385	1.938926017	-41.97579516	-35.38516674	-5.277572426	17.3490542	-48.98782417	14.88986233	49.91164613	-13.30158694	-36.93165854	10.15982033	84.48233997	73.15570399	52.71132191	23.60883254
heparan_sulfate_biosynthesis_late_stages	Metabolism 1.123	108.8682578	100.035973	2.819694119	19.55441811	49.38988901	3.714122386	97.55894243	-5.317499813	127.7688916	56.50525167	30.01195143	61.12109028	56.38412564	98.23498702	68.66659198	84.88685065	16.05542737	-19.42092667	-3.750468059	-14.47604314	11.23410752	-15.03569687	-16.76286601	1.482629479	-3.470698315	7.605923214	33.63429789	71.51796745	14.23868594	29.37905981	-11.87343692	15.35276673	-3.08647125	10.76276493	-30.86678306	-37.19816679	-8.562146626	30.64372407	-56.78292841	18.22097768	40.28919675	-34.80817681	-47.37327554	6.357148438	83.46607562	66.86213483	45.27171263	18.15268001
histamine_biosynthesis	Metabolism 1.123	126.8732219	103.0575876	21.39448135	12.38781332	79.41211866	4.230426615	84.12102894	44.55535524	125.0253219	20.38266834	101.3123426	81.27321456	113.8256979	120.6035917	128.1121073	126.7562856	-12.81359628	-109.6964028	0.716551588	-33.17857194	12.38781332	-1.931686796	-29.76268006	-49.49862347	-21.87328581	-57.78738945	63.78810785	125.6976598	14.20714792	13.96647391	-58.28243997	28.62134473	-41.42444708	19.1319414	-139.9977411	-81.97095789	-22.73909209	-11.56162374	-36.3160842	6.722358837	154.3870027	-46.80787818	-68.4607094	-39.34968386	129.4877499	142.1936377	148.0986939	-14.0814421
histamine_degradation	Metabolism 1.123	47.09018513	68.28680178	48.29520123	-20.1203917	112.8301789	-21.54748876	92.88984264	57.96954172	131.4702524	83.40758597	88.29291291	16.71315146	80.98146018	71.70834737	24.52624545	46.77330936	23.3556641	-70.4464864	17.87632341	-57.27167426	46.67614102	6.106880624	55.51044931	73.16311153	-9.721692192	-65.59864116	93.96655823	131.3479401	-8.761418578	-28.3786787	-50.20430942	31.8349909	-13.64882737	11.32178473	-1.213265323	-15.19413935	36.48854574	36.70279307	36.0986368	11.43371587	148.8536711	-115.8292922	-78.5984318	-5.604854506	66.87570105	78.2309282	46.11553391	-58.8856677
histidine_degradation	Metabolism 1.123	161.7204464	104.0062719	39.66111419	8.588264527	55.85143659	3.745777028	61.71885525	-57.99534426	49.60144033	46.07576321	-6.906530551	43.30649532	50.49284602	67.66925589	120.8018997	47.16206928	-45.86884854	-63.17786964	39.21185991	-50.35866515	-20.12584232	-71.59256269	40.7931029	-3.497892951	-63.94117436	-35.91390301	44.40477681	30.68589635	42.8231459	19.83636572	-52.71343891	4.970064289	-8.510284964	28.28462671	-40.52412091	9.665897927	24.63945657	29.96588825	-12.50123958	-7.31282981	-6.838231269	-5.659875136	-28.18590936	-82.86642311	29.84429797	35.53007064	39.38129944	-9.306670707
homocarnosine_biosynthesis	Metabolism 1.123	138.5982368	109.8300296	-22.34555442	-76.24520449	28.73700796	-6.930486438	78.81453675	-40.5777101	58.7474672	-40.5777101	33.61602437	46.96916364	81.79983306	264.8224081	107.582744	46.96916364	6.422652825	-14.34128365	-0.031199289	-0.031199289	-51.11376167	-132.2067833	-201.5215013	69.28351877	-31.04669212	-51.11376167	-14.34128365	72.56250105	107.582744	-51.11376167	-160.9749905	-14.34128365	136.917525	-91.66027248	-76.24520449	-76.24520449	-0.031199289	-62.89206523	-62.89206523	51.05136309	23.60767852	28.73700796	23.60767852	62.38423162	129.8970991	214.366807	42.71320219	33.61602437
hydrogen_sulfide_biosynthesis_trans-sulfuration	Metabolism 1.123	-5.23925571	-131.1240793	71.05943422	-8.270486801	22.45609048	-84.49272178	112.7479196	78.66963166	89.01061766	-159.6965916	196.2379727	28.36341416	48.26383594	-76.78518779	-166.3731613	-83.57526485	55.36569875	-25.20510887	47.3608398	60.74089362	34.74539188	8.452216822	20.56697689	90.33265629	-31.28912361	-283.9419241	221.7708175	178.8787039	79.67799552	41.57099292	50.95606315	-49.83536275	77.53189557	-161.8245723	42.62017553	12.0027686	88.62016014	-53.80857132	32.81078847	38.60134033	57.69619089	43.10957585	-0.232823865	81.51869418	156.1390744	84.60895018	-93.60879962	154.3583004
hypusine_biosynthesis	Metabolism 1.123	9.251337695	48.49638071	-19.07743983	-17.93673231	37.18678033	-10.42982022	75.17582435	-1.218272986	24.43540085	8.35610507	11.33522394	4.486871142	10.8274347	56.98295471	103.1385565	74.28480903	-32.88081053	-63.10754896	-9.789977642	-35.08901929	4.265386837	-43.43276334	2.570056516	22.50974212	-9.188906133	-41.03559823	5.392463851	108.5913044	-25.85619996	-21.20657506	-16.48735546	5.047409609	45.8172033	22.52057241	-44.75869773	-20.90695058	15.85272346	23.67473092	-56.39609303	21.74204134	23.53298693	55.05336334	48.06045815	20.82399111	56.08217337	13.29492056	17.47533449	34.23202438
iNi-acetylglucosamine_degradation_I	Metabolism 1.123	89.14280943	95.76981047	27.76209659	-20.02664655	79.44353437	32.21010297	107.6077621	-31.23921195	103.4612981	70.4720105	2.483613285	75.54037777	8.9916037	91.64060419	117.1488551	113.5571038	35.43355943	42.77357407	-16.26731685	-10.51575844	24.76440245	-36.50799278	10.61560891	51.3580196	-6.88876288	-21.05387455	50.93892423	117.2984884	23.97540571	2.534343308	9.709344275	16.62173017	16.8685809	61.05594748	28.76615765	-9.844199631	1.934511358	5.671996646	-27.22916013	-2.32639966	39.49405806	-23.93482416	-65.59932281	-41.20403009	77.94477729	37.47365966	99.56646791	8.807710483
iNi-acetylglucosamine_degradation_II	Metabolism 1.123	102.5106884	106.7807957	24.30687968	-16.18591335	80.08952633	40.00319932	104.3997011	-27.21379335	105.7288699	62.37874644	-0.339821576	70.06312587	26.89491139	98.36811674	115.6230274	105.9963453	34.00543939	51.16415394	-11.9044088	-12.18182584	18.77010854	-35.85596148	9.763685913	46.14660949	-14.40350279	-21.68300797	64.67803184	115.64703	24.63011645	8.005538497	4.637638951	22.666753	5.589789468	44.90458659	12.28928488	-12.32127902	5.793417591	9.883077044	-22.55151529	0.273899112	49.78667307	-22.3654571	-61.465765	-12.90133147	84.90923053	54.99288596	83.29293504	21.29009312
iSi-methyl-5-thio-alpha-D-ribose_1-phosphate_degradation	Metabolism 1.123	72.50389204	86.53320753	8.026873806	-18.1808029	83.61868206	-1.635578235	106.4877898	8.366300873	78.35347144	86.64066653	46.18004621	66.68659587	62.89572879	94.38572692	112.8807224	105.5593677	27.03780392	30.67237142	8.532512825	5.62571331	-16.98670047	-34.87796864	38.18713486	14.06394406	-27.81143509	-23.26847407	133.5275334	128.8620683	12.54777189	9.796293138	27.18632639	6.765656399	6.611825161	59.17548002	51.73970723	21.13624809	8.118214625	19.48282841	17.91855908	20.30678764	80.48465908	-51.25287357	-57.99924459	-49.77379298	92.35942046	19.86735926	79.89454601	8.336810918
iSi-methyl-5-thioadenosine_degradation	Metabolism 1.123	108.3148994	145.2820643	20.37110822	17.89907223	112.2440569	24.07523539	135.0355712	31.39431752	71.87453731	143.9685744	68.43406308	145.9165842	35.67512677	118.6342262	116.9161869	153.2912314	11.0728934	70.60658573	42.12897889	11.80105196	-31.19356153	-10.60403356	-65.69948003	14.07251842	-13.67647185	21.58458146	87.61117939	187.6160268	-8.212290252	41.23211189	13.36077164	12.76375494	-16.68540827	6.333852056	-70.26403078	31.09566125	2.294214852	-21.96716385	-61.33421701	-21.7978158	105.0850376	-67.5538378	-133.7103987	-134.7520747	134.7530852	106.642775	118.7587851	-67.28681495
imyoi-inositol_ide_novoi_biosynthesis	Metabolism 1.123	91.38532884	79.14864494	20.34320157	-4.955717119	77.40557539	-17.22923449	108.4247171	1.594586464	81.42550836	43.24355154	31.8934821	20.16000771	94.19490174	120.1386135	100.4229543	59.99584416	47.94536671	-15.28849054	44.06378932	9.874990985	9.513490928	-13.81389991	-17.94052785	34.44969879	3.447935219	12.74908607	126.6248364	73.91342452	-31.58163814	10.75417957	-49.63688236	24.32382033	54.42975912	28.81694589	-33.71186224	5.785334402	-10.26719126	-30.01946883	5.594331914	25.29124776	38.63733188	-64.90271747	-86.78978984	-40.91878866	112.0551673	165.2078993	10.34059446	-18.97268173
inosine-5-phosphate_biosynthesis	Metabolism 1.123	105.7709743	61.36530524	4.228605467	-15.5020508	44.03242637	-13.26802486	102.0252872	3.137968014	88.25635139	112.5487397	25.78899981	52.8141496	31.09605659	73.52845169	111.2047394	113.6275936	63.12305139	-4.18066921	-1.783005005	32.44452847	-8.101332823	-20.23468488	32.7205435	-30.35300714	15.83157612	3.841509909	76.84030593	91.89328477	18.12230258	-26.03158454	33.99898663	22.69832939	1.410126745	23.33454496	-9.351740309	27.09998059	17.84047412	22.60919957	-49.58690874	38.31309322	38.65170368	-18.67393655	-57.80399003	-80.15366961	104.7823997	40.2537238	87.05793543	-53.63558585
inositol_pyrophosphates_biosynthesis	Metabolism 1.123	90.33713038	82.5443378	5.643131152	9.390208104	105.6719964	-0.658111411	120.4944218	13.87020099	91.77902982	79.59206165	71.11521947	65.17068703	73.29151465	98.96801034	96.78913155	107.8699211	10.22664849	-37.33984777	19.9640474	-1.774073215	-2.73833808	0.914666857	-8.907649345	17.64270344	13.86307388	-4.252327314	86.21626079	133.4752576	52.66122602	10.99258282	-14.24405626	29.56898584	1.245221083	-4.149610148	-39.39512039	16.19369382	6.131407711	-18.12586538	-23.53841299	-12.35142078	105.2693596	-48.15512019	-56.4135687	-57.33033154	105.3676182	97.20772061	80.12493438	-26.95990878
iron-sulfur_cluster_biosynthesis	Metabolism 1.123	115.0689751	55.11617814	6.245705573	-30.9687502	36.78896542	-60.48884068	115.5893014	-35.27357555	38.27571847	90.92015892	7.7827195	41.18451081	39.04576078	120.1542779	126.7204004	96.01835026	29.84891186	-83.27600994	-41.31771097	-2.552284434	-11.9670909	18.528275	-11.27264366	21.81278077	-22.87808634	-6.762296328	16.36462504	108.7432877	31.1402325	-73.78808612	-57.3316611	11.52497095	9.108496495	59.13184715	-52.51360171	-31.39098869	44.80420892	20.98082922	-68.54029239	31.81718131	46.7599427	12.34802087	-59.92439892	-14.07984554	98.12615664	33.0094458	99.88730476	-36.00941405
isoleucine_degradation	Metabolism 1.123	94.49693321	86.03365832	12.97616472	-10.07993046	69.93165565	-0.350933162	95.89409705	2.012150162	62.0398931	95.69795569	45.45480154	32.13502951	20.39051796	68.50207365	106.1724952	105.4078959	56.56779381	-18.86155068	-1.999853485	4.373682619	7.873667843	-11.4163758	29.46709505	-11.68476609	12.93423074	2.47466765	68.01663356	112.5473521	12.41242435	-25.54085903	-1.701604197	10.43839666	9.626215899	51.40305038	-15.90629801	10.00909571	11.70795062	35.91576644	-21.68996366	14.4470753	64.61650447	-68.78193568	-79.14401935	-45.53821936	116.3211307	81.49670321	72.15589684	-18.69196084
itrans_transi-farnesyl_diphosphate_biosynthesis	Metabolism 1.123	53.97809725	61.75339206	4.907287736	30.99844615	84.13032821	3.675521412	96.16934606	7.805745641	102.1803928	47.92345391	54.26667917	37.69494207	48.66873284	47.81356011	70.12269574	74.20251687	-2.999020848	4.288551402	27.61703892	-22.99048454	-17.00314931	-25.44643789	-5.951679869	-17.21403823	25.44113386	-42.19061088	85.60010821	119.5363301	14.95353254	-14.16355352	67.58573236	14.43875411	40.05699308	16.14561199	17.62438584	25.65217332	17.64465991	7.304974234	-2.142443321	-17.67187631	71.19632396	-122.7289376	-81.30674725	-74.89428539	79.08313747	88.42469652	58.84168905	-62.81232736
ketogenesis	Metabolism 1.123	16.94708599	70.82632486	35.81519138	39.79859285	82.94523859	-51.87570842	138.4650855	3.910403015	26.64639182	44.40606035	48.48764909	-25.72185461	71.94590213	45.22220706	61.96622081	56.46157647	70.67045694	-48.0683369	0.470505214	1.140656322	-20.32257818	18.409387	54.99140274	-15.31276766	46.11990547	-49.08600893	94.35666234	129.2146936	44.19847567	-61.60540618	-70.90305435	57.86080019	29.08644348	61.48338755	-10.28452937	-30.33441617	19.6556328	-98.8038977	42.41987518	48.38601006	74.11836414	-29.39829174	-43.84350976	-10.6187905	18.61455497	115.7813012	-8.992913197	0.81627993
ketolysis	Metabolism 1.123	61.35978735	93.77755235	3.357378651	10.8503489	65.88385818	11.546281	141.0756325	-33.58660194	85.81020158	-21.61018621	65.55281672	66.70748654	76.8644031	85.3100372	131.6814395	101.5797396	35.86304827	0.635210941	-3.149432132	-23.62087052	17.71002094	-7.445917829	47.82182442	14.85894661	-2.905722224	-58.80509408	92.41019556	146.2351396	37.954143	-23.62979094	-14.92840405	33.97187319	0.340136014	21.70804539	18.54711843	26.80572801	-5.937791245	-23.8527792	-8.604958269	12.05068851	63.09709886	-51.04000329	-102.7197959	-29.88588941	137.0799255	59.53474152	33.65514224	-10.22759365
lactate_fermentation_reoxidation_of_cytosolic_NADH	Metabolism 1.123	0	0	0	0	0	0	0	0	0	0	0	0	0	0	0	0	0	0	0	0	0	0	0	0	0	0	0	0	0	0	0	0	0	0	0	0	0	0	0	0	0	0	0	0	0	0	0	0
lactose_degradation_III	Metabolism 1.123	68.69911519	55.3119503	11.4330398	-15.24606688	86.75097776	-27.93499261	120.7406115	7.423889334	101.4314819	84.91436468	9.498236044	48.93485755	48.4201423	33.41556861	75.37711597	112.5901784	41.52406033	-11.29627057	10.48671197	28.30818945	55.50025457	4.159555517	3.352958122	-34.55267649	10.22407229	-5.977556775	94.26112918	136.8530648	50.08888722	10.42111669	18.6371558	15.1625557	11.4330398	28.36304409	10.8467189	17.35976617	3.493704099	-26.50093361	-10.80826635	4.438593019	93.0766701	3.844704811	-21.3668582	-56.75135781	54.70276871	9.066843306	83.09098816	5.271064008
lanosterol_biosynthesis	Metabolism 1.123	52.6318289	14.10712444	-65.31816588	36.24977468	20.3632643	-22.69545592	131.4468477	20.70196065	31.77334765	30.63178274	19.25451094	8.298290688	-29.30163099	23.61761907	147.5240315	115.6400064	-50.66235947	-188.1763829	6.998007499	-32.6317297	-15.765732	-47.85485905	-37.35237016	-57.35232561	11.77772019	-76.73498572	30.05607591	152.045692	-12.3552908	-59.5912251	33.57317126	-61.5922447	-47.51985036	29.55443489	-150.2813242	17.82930867	-6.583909291	-141.560718	-24.67180483	50.14413843	88.63353079	69.64860244	48.4292663	14.46764759	86.53320458	85.27809617	56.90058642	89.25299234
leucine_degradation	Metabolism 1.123	87.05621236	69.86838333	13.0886547	-1.363888268	74.21186111	-12.90267699	122.1576888	15.98637689	79.81139412	92.03627518	59.31418304	58.21425027	74.44084385	72.7952822	91.04752265	86.85210054	38.13642265	-20.53424052	10.39769809	17.71722952	13.8354963	-8.185883972	21.24206337	-4.247880033	11.51267564	-14.60902821	92.31276127	144.7248058	19.25114445	-9.71993695	6.862283786	39.39213758	3.911490713	43.00441543	-9.189135979	1.431504332	24.91009061	-17.88608112	-8.479359285	18.61767908	96.94117531	-65.78312457	-83.98075496	-33.57805223	94.49076121	93.08343289	85.52896981	-32.4095726
leukotriene_biosynthesis	Metabolism 1.123	120.8788652	117.8801271	30.3396546	-1.498985279	69.19978798	50.56229523	125.0107324	8.686983976	132.1157396	0.565500779	-5.231833297	43.27603756	43.33005252	85.68022097	84.59601095	66.56235709	14.8714096	-2.844515894	7.773837312	-16.34026416	30.95689749	-12.33680811	15.70047243	-1.242691084	2.288032026	-11.32340061	30.56488171	74.87465347	21.54014351	10.77263289	-11.49909631	-2.166643336	-52.18405381	5.142274059	-25.29154628	-30.74896024	5.016632067	22.00522185	-24.39805692	39.2524917	34.77314988	-8.466902595	23.71687136	12.89671923	94.43662056	28.01475708	55.07418932	46.40777876
lipoate_biosynthesis_and_incorporation	Metabolism 1.123	97.91547163	76.45347403	29.39623122	1.695766568	89.1433354	3.661419244	101.2410408	-12.67153316	90.34501081	102.8974108	67.55398069	38.7909188	89.65526541	93.27593229	103.4726953	82.65840329	77.74164629	44.31861079	35.41031877	19.41172808	40.56996234	-38.56285913	67.20155291	8.514989648	12.77749708	-30.43583844	122.5240293	119.6194095	10.17556005	10.32933162	35.64464843	25.14790575	56.84439241	60.56253881	69.89243466	55.41207437	38.17660958	1.69336555	-0.518200673	-22.53432662	74.95847675	-148.9261165	-125.5910021	-101.572997	86.3414483	91.84124458	127.3196775	-102.3363706
lipoate_salvage	Metabolism 1.123	114.1716064	100.4316195	23.88483524	-10.59921339	92.36272833	0.523350121	101.9701113	-27.19772714	103.4852918	67.17124347	95.66881455	31.1169014	136.7558672	103.8605268	100.4316195	80.79428843	79.36908616	75.46615177	50.12126169	11.47957037	52.02608118	-8.273527174	49.47817265	13.34878367	-27.19772714	-24.45782972	167.194678	140.4599944	43.49632313	-4.883372006	20.49468007	18.7555058	56.3344398	40.71836672	93.61535431	44.85688834	23.04801027	37.13375354	-8.273527174	6.647712645	111.431709	-177.6054668	-141.3149174	-85.97639363	95.26148201	116.5089415	119.1149522	-132.9767566
lipoxin_biosynthesis	Metabolism 1.123	108.7945411	153.3236268	58.62481798	10.05323629	57.54176171	12.61059888	155.0465218	11.92573562	111.0060763	-68.09503745	122.2758702	23.22491451	88.69995522	64.08366976	63.59441894	-37.40986642	2.668971233	-10.31194455	93.73432138	-100.1369403	-21.77855865	4.489937778	24.53730345	19.91072184	-61.9309595	4.013887997	99.29150231	62.85885157	8.435370483	32.50012516	-55.79750473	24.73768138	-2.763435458	3.867218837	-136.4618243	-93.98397587	-24.87921888	-38.38224567	111.0508478	73.75215205	48.50212537	-75.52147251	12.43697189	70.56867202	95.10211162	3.529383343	-96.73686223	32.03535823
lysine_degradation_II_pipecolate_pathway	Metabolism 1.123	62.08264106	50.29090687	55.75057167	-4.355576842	9.795114203	-42.94087473	41.63393102	13.15404333	65.68789467	48.53768292	48.87963557	48.8876333	5.025184785	50.36666334	53.84387285	93.39313179	27.98737976	-63.21704753	-45.59063271	-13.35965161	12.59464841	19.22226201	8.68115917	18.6725362	5.418637522	15.73298351	25.67895191	84.09354491	29.48638823	9.486936752	-47.60747218	34.30276322	-29.48793303	19.44122304	-35.47554917	-44.89338899	33.29783389	17.42822582	-15.27216181	-5.467924056	2.035520894	-19.38307232	-62.91532686	-35.76866427	111.8091602	31.85823741	40.34374215	-55.88382642
lysine_degradation_I_saccharopine_pathway	Metabolism 1.123	131.8501502	102.1218437	24.4834985	17.95422557	64.71114948	-9.907045025	102.574822	1.289898237	113.8947715	69.29674312	73.96210368	79.46605844	67.68560173	139.0305616	115.2890406	117.0252529	26.30869007	-29.66464256	21.81180816	3.51222211	-5.601907251	-20.52284177	23.58924376	8.030874817	-22.41306368	-10.87914682	86.41932185	118.9449895	65.33965693	-9.301530444	-33.37904306	47.89829798	-5.057011022	-17.09100696	-25.10217352	-62.11114611	-23.97583429	-13.31233755	10.09261103	-17.45841395	29.18190699	-78.64805712	-74.92002673	-65.07369203	173.0049667	49.87655809	33.27716443	-41.70400035
mRNA_capping	Metabolism 1.123	146.1845641	92.13496123	14.49895739	17.07467557	112.4933955	-19.60245499	133.051432	11.88354791	93.64542991	80.61369218	92.49456987	76.20641664	104.8286981	116.3284071	136.942078	110.2185325	-13.23636494	10.94863418	64.67042337	13.21644035	-6.107808056	-0.280375432	-1.036692941	-23.16213572	9.52755527	-11.63390864	96.55330346	140.4398402	10.50523907	15.29915169	-28.67823843	37.37985033	-2.360730754	14.07025546	-43.01677806	-18.54134212	-11.88222006	-1.949363393	-12.04799907	-6.515282565	95.47916565	-130.5207196	-133.9406827	-60.20600288	135.7874252	110.1801531	95.85920317	-58.66359612
malate-aspartate_shuttle	Metabolism 1.123	65.8893906	36.30564461	-10.85288142	-1.619132347	62.5849239	-37.31626522	84.59223388	17.37357068	70.45447684	114.6791176	17.91699017	32.41232356	8.04754626	50.44176706	73.44143744	47.18652139	37.63480557	-17.7699816	-32.91053221	3.545870386	16.93410293	-36.95193262	49.98064073	6.848780498	25.84162134	-6.740940027	47.41640056	100.6323985	-3.73416644	-58.16451275	7.306302908	29.64806699	-34.04771459	45.52156833	-2.387791444	43.00227997	22.78075656	-5.408740774	-63.16531416	5.383535187	54.8990217	-40.10095215	-54.58672793	-50.21268887	60.22573206	7.492908673	58.94037152	-52.2211226
melatonin_degradation_I	Metabolism 1.123	98.0125161	95.47427088	1.151033428	9.715157692	30.14988747	6.59575062	81.17321552	-13.71943728	74.75363415	45.54403367	15.66909585	46.84824155	64.72004283	68.01428362	94.6626789	87.79048778	43.52861259	-34.85443995	-2.467937076	-45.15688527	-2.498672011	-51.13480308	23.90333756	12.72526844	30.18854253	-22.72321951	110.3510161	59.2020032	15.49422503	6.268645614	-19.73462204	40.57099932	-26.69200358	20.79377569	-11.45705193	-1.92509566	32.61439951	-1.334594284	-38.18864967	-17.85556123	48.68499494	-12.66295421	8.122990153	23.42746294	57.81537501	36.3625185	49.30018286	31.99352072
melatonin_degradation_II	Metabolism 1.123	-92.66382175	93.02524157	114.4810764	-28.99323478	148.8597824	-67.8339473	133.7831243	62.47800782	140.2554502	-85.72840743	98.34060184	113.157692	119.0694198	31.13038869	24.76294324	11.48156573	21.09515472	-175.9140919	37.37528	-115.5557222	35.62509569	-27.42848024	-23.41687733	-73.04119738	72.44668607	-130.2071038	105.8559649	163.7894126	-61.98312541	80.82019294	4.705179051	9.59881642	-57.97672736	-207.0996528	-86.48983243	122.0259333	56.25746556	-28.56404958	47.34494658	-49.9724566	104.9398137	11.05022071	-178.1189056	61.08989994	59.50489464	172.3009372	81.72453037	-8.108403671
methionine_degradation	Metabolism 1.123	86.01158594	66.8894663	-13.48684996	-5.287295238	99.27091727	-98.36697344	52.50599917	14.69508775	55.88024154	116.5192867	-72.81020387	63.24540872	33.8011085	84.12960367	84.64889447	81.04152846	67.6848851	-82.0874782	-99.0357376	-3.612404639	15.17972537	9.680353923	85.44616971	-2.860830727	-77.84424028	-13.77936581	127.1732003	188.237729	4.500624369	-27.70373637	39.8783837	-7.022689561	-36.44108112	64.25502691	46.3783621	39.51466536	61.85903027	89.73185671	14.23153221	9.195197328	-9.169805186	64.49062609	-26.27768181	-42.25357031	137.8476342	15.81933317	93.31044389	43.12384417
methionine_salvage	Metabolism 1.123	184.2441226	160.9247793	41.6518609	41.75712174	42.86558903	31.69372316	70.51983104	155.1544243	147.1989361	20.64749211	80.19588111	95.26034738	153.0344587	100.5479772	128.9341476	154.6958983	10.69604167	-34.33965914	57.58345384	-20.64542409	-25.72771055	-29.56166701	-47.32181803	-14.33121135	-21.1845194	18.43676194	160.6548723	85.10599368	-1.239011307	-31.61647245	-5.075330336	-21.24496064	-39.40218548	39.61040672	-46.92733611	-64.02755776	-78.86060926	2.989997102	7.303699557	20.6259659	67.00759963	-69.96694664	-59.95621306	-24.10137174	93.79013474	69.28717119	201.6531778	-61.1362773
methylglyoxal_degradation_I	Metabolism 1.123	35.27790044	64.67000315	11.33302149	-36.21983947	65.43076121	-24.56636305	105.9958277	21.45640004	89.24033044	-18.57948549	53.69513081	49.30216693	28.16500645	17.68605711	12.8747771	26.02263908	23.42502391	2.407374496	-21.67838698	-36.93516107	49.43871813	-15.72395708	16.68875088	33.43001408	-57.60931342	-38.9969622	112.8731654	118.0479901	13.670347	14.13109538	-27.30216796	-12.49198702	59.39191545	45.78899188	50.32820199	23.31222944	44.39800739	-66.61285138	29.02565581	2.625786671	115.1874655	-85.01542655	-84.01780282	40.56916079	57.76927924	41.76382548	-2.957452888	-0.721614861
methylglyoxal_degradation_III	Metabolism 1.123	-88.59234598	41.82539263	15.58277988	-46.55051211	127.8851959	6.704093243	0.198540931	12.67788753	83.63448765	-90.0372969	19.91934245	-8.663457786	-8.087670785	60.72241705	-35.70703279	-170.405257	-89.57909953	-107.4347961	-46.23110419	-34.25694147	37.57637667	-75.23178173	58.06261035	59.58653443	-29.58929169	-60.22623238	68.61965771	52.22075676	-18.16489282	-31.56336298	-12.01192837	2.073132429	54.86377884	18.31231925	77.06221882	-60.73986449	66.4749208	126.3064188	-8.491564372	26.2951419	-55.28189692	-13.33880338	29.43678851	-24.66470952	16.31858661	56.709563	-89.91184198	22.2699817
methylglyoxal_degradation_VI	Metabolism 1.123	-56.53322301	86.33214049	-14.71280962	-32.69212066	51.05886474	-80.3003882	79.66300304	29.96652074	139.8277496	-159.8805217	121.5145895	69.56387188	27.09157941	-39.75387738	-122.0739083	-86.59177074	7.348059952	-46.47910009	-7.982441429	-116.6671861	107.4411032	-49.12242579	16.09148989	67.63809022	-120.2389944	-109.8849265	127.0321433	130.7948144	18.84395723	58.93695252	-135.9575528	-60.45529432	57.41020531	16.55552785	53.96698567	-0.023697638	49.40593454	-226.528415	104.4105682	13.73844015	171.6853904	-90.5658036	-70.99134589	149.100798	23.70142424	5.813502985	-138.1081733	89.72997585
methylthiopropionate_biosynthesis	Metabolism 1.123	54.31766629	75.49388187	8.868988237	-10.12783398	72.57982433	31.95829074	96.17583887	14.11777628	74.72087061	64.73791009	27.21588088	2.122975552	44.6296321	60.76669576	90.03401706	115.5466332	76.63202142	2.512333604	8.990470333	24.13344506	31.05359959	-69.33859385	44.60129145	25.24033979	-8.910385298	-33.84840447	138.0726994	91.87056685	11.98052765	34.65558261	50.22260593	7.522853286	22.27276298	59.45599738	66.34714021	13.80972829	6.863600795	40.07878165	23.04932883	-27.76402288	93.88200327	-51.31332461	-63.65720383	-28.35019103	93.76071763	-24.99727579	49.19916581	-11.55889714
mevalonate_pathway	Metabolism 1.123	51.09754847	71.1639973	-19.25906011	53.72494575	81.56139222	-53.60432632	102.3712611	6.545815021	40.30743943	48.68242043	43.40822711	-5.909077647	32.04083716	7.641742372	86.48410546	104.3679932	46.45512578	-65.27722038	6.079355719	-10.08239085	-36.39834826	-10.18211023	7.721320705	-28.43548028	59.92768173	-9.88E-05	64.27459746	101.3711078	34.90951655	-45.05692777	-47.70182933	37.20061812	30.67384582	46.60783438	-53.71252125	-33.21009604	0.876458857	-30.67898427	-23.05111183	10.89435802	54.79566662	-42.23156747	-4.691984122	-37.35728041	88.97323287	107.7531393	-6.042045085	-0.735420709
mineralocorticoid_biosynthesis	Metabolism 1.123	65.09758264	32.40327421	9.29836819	-27.32204143	-27.32204143	-4.217135414	18.8877706	18.8877706	26.32588898	-4.217135414	41.99267662	9.29836819	32.40327421	9.29836819	26.32588898	-4.217135414	32.40327421	-4.217135414	18.8877706	-4.217135414	-27.32204143	-27.32204143	-27.32204143	-4.217135414	-27.32204143	-4.217135414	9.29836819	18.8877706	9.29836819	9.29836819	-27.32204143	18.8877706	-27.32204143	-27.32204143	-27.32204143	-27.32204143	-27.32204143	-4.217135414	9.29836819	-4.217135414	18.8877706	-4.217135414	-4.217135414	18.8877706	9.29836819	26.32588898	9.29836819	-27.32204143
mitochondrial_L-carnitine_shuttle	Metabolism 1.123	93.15632091	55.60704795	2.303073838	20.40079711	52.74903887	7.729353381	94.835401	-10.32959699	95.08616182	30.75344514	28.56649178	63.27835798	36.19394423	77.75521696	80.76536595	76.28704785	-13.60809125	-41.67985363	21.98864926	-8.167747589	14.13561228	-39.67088305	-12.10372397	31.89634435	21.46518822	-2.43801644	17.50605346	84.97421893	15.98858098	3.869004195	-31.03406984	35.0218281	1.36111906	1.840682553	-62.4993054	-0.156631916	4.906045761	-55.0194735	-37.73334444	16.89985756	67.68362712	24.04805342	-57.91682515	-13.5219454	85.6637403	58.97774812	103.4011289	94.58815906
molybdenum_cofactor_biosynthesis	Metabolism 1.123	90.75726557	93.28873301	-4.912067622	-20.31331532	91.43678054	-34.55806722	91.05915125	-7.336914913	87.23729235	85.8414653	43.48111115	61.24670337	36.29346509	100.7265933	125.84833	86.96795448	52.38783497	-40.23162532	-9.88710012	-0.686393756	0.123874372	-0.016681663	49.54127761	20.59034483	-11.91639199	-31.67733641	44.43235519	109.4012491	-17.69611868	-44.77965337	-19.36680941	7.242775145	-31.76848814	61.47074839	-26.25943981	21.9203656	43.51135806	30.3152039	-42.15398689	10.16706886	49.91499635	-18.51022646	-61.90891462	-40.46801306	94.58515415	53.94390431	89.47592285	0.05877126
mucin_core_1_and_core_2_iOi-glycosylation	Metabolism 1.123	92.93593246	95.19448866	31.74367777	26.40710618	98.25530682	47.64711775	100.6654831	-2.307389071	136.4500731	31.88263932	84.27618641	75.2131842	109.8916376	92.68299477	76.50639144	80.83203072	11.09071225	-16.9950973	35.50598115	-20.76521987	17.25965171	-25.41697873	-0.894645475	0.215334736	-3.546494098	-34.32638564	107.0972541	91.5326462	-7.358115242	42.70719124	-31.06645697	23.84481647	3.058885223	-3.83968701	-51.79339586	-30.78702473	-23.22164211	-19.57185592	10.66774911	-23.50112698	101.0623909	-39.13910617	-46.11060901	-24.70131875	106.6855991	121.6024813	63.47174117	-2.060961487
nicotine_degradation_III	Metabolism 1.123	103.6062445	93.5791906	3.15740633	-3.425982303	26.00841125	45.79788642	90.5894837	7.99160976	68.33549805	36.89200638	6.739271677	60.87582514	108.124921	88.77316864	104.847449	89.03236482	18.35710747	-28.68044424	14.15231995	-43.13548557	-30.73288146	1.869230496	17.69532672	8.60010907	23.44604829	-6.646002042	137.3257076	77.62648192	24.97593594	19.94440892	-11.21171851	22.22910336	-60.48119602	19.53253353	-38.23536263	13.17515542	13.77030966	17.13465111	-56.34686709	15.64232269	38.32239342	-40.39751664	2.222716535	28.37156996	95.40986038	70.98961027	74.22057076	2.698199956
nicotine_degradation_IV	Metabolism 1.123	102.6151333	134.8928959	27.30378669	6.703388224	48.18353661	41.74584297	91.54262668	6.017562123	80.27067447	18.91724624	27.89540149	62.62268757	102.2247412	89.98707489	80.9624975	82.19695703	22.52142529	-20.83217982	19.44683006	-36.38072383	-13.06833454	-4.196916496	16.63467985	14.6421091	-14.54997418	5.290164797	113.5477935	80.04149091	17.67834619	4.052557571	-6.76843413	6.115023121	-49.79433005	23.45287915	-15.25301984	23.11034349	16.47179163	38.44542804	-17.43421254	27.7798547	40.96994444	-65.13259004	-30.00474905	23.49190237	93.7147892	88.2302344	65.46995888	5.155658206
noradrenaline_and_adrenaline_degradation	Metabolism 1.123	122.3307643	126.8843546	60.8210892	-32.89234589	78.45095298	-87.46599066	92.80822438	-41.0230543	141.799257	57.08676249	60.62970194	48.59028523	51.05048877	66.21061203	108.5610054	60.34928491	80.09972579	-73.64609777	12.27404765	-13.78782042	39.87796653	-51.83314592	13.79118055	-9.489186227	0.206478837	-49.47667423	53.72571144	108.0989712	10.33820793	-24.05437223	-25.91967063	72.11102604	35.93110079	-0.440298603	-24.83101411	1.647361541	52.36335005	18.77638341	-26.98941152	8.516261011	59.52250254	-52.12690802	-8.534594556	-10.39869246	81.70616806	133.3921063	84.02363993	5.758615149
oleate_biosynthesis	Metabolism 1.123	119.8736724	132.9356367	32.55991799	23.79017111	57.66672075	22.200563	110.6221545	15.644251	115.8553867	-10.33201999	18.67297532	70.4398995	18.78758315	65.04167498	61.93446343	60.30763485	-1.418829768	38.69204056	-47.29708386	-32.20074627	17.45964264	-39.43709441	24.86443006	20.721977	51.32779081	35.93219459	7.837504866	84.6791914	-29.21943747	-34.15125981	-87.98160485	33.95648138	64.50858071	50.67705825	-17.18696466	-12.13768723	16.43869024	8.024186194	-113.4322504	56.25938302	61.46759615	15.15216521	-55.66887132	-38.23842571	110.0892243	3.315623911	-10.21436168	-7.953773098
ornithine_ide_novo_i_biosynthesis	Metabolism 1.123	100.2237057	99.66712571	30.91529408	-29.54762137	93.95684987	-20.42673023	119.9458946	-18.93225244	101.7469654	126.727727	-6.462195861	60.02405031	2.660615922	94.52860986	107.3386099	148.5044621	67.54106878	-18.87101768	-80.54398013	10.64500484	30.6961301	25.85841441	9.714450052	3.873682209	-16.25059113	-3.275014489	73.46003652	104.1327617	6.568839171	-11.99626609	26.7622037	-7.959613294	-13.54826313	40.37679967	-31.28761768	49.46969193	44.8690741	45.16591041	-40.10701704	19.97072214	105.8005005	-18.99968181	-60.55410059	-90.45630018	105.1822676	98.96943114	136.3315803	-25.70191076
oxidative_ethanol_degradation_III	Metabolism 1.123	106.6119402	103.3389302	26.892494	4.933443407	31.53659885	-9.638288915	121.9021138	25.38936371	84.19448856	62.1692692	86.46699823	60.14319799	41.16121251	101.6882926	116.6033561	95.5331348	55.31586247	-86.79296546	22.46564962	-53.52510425	12.40000575	-7.215933421	-27.83713418	-9.436421077	-1.377755249	-37.65494049	26.33024592	131.5074596	0.088137811	-22.64120094	-22.37374655	76.3427398	-28.12229818	18.35427606	-83.99717568	-40.89027488	4.070708995	3.770485062	-2.155251635	11.50570863	76.69478189	-11.83574959	-38.72841791	1.856379343	96.28720427	85.10071404	73.56748142	7.275858514
oxidized_GTP_and_dGTP_detoxification	Metabolism 1.123	58.91109887	59.651843	-43.86514177	-20.98098453	58.35191755	8.507761088	147.7124624	23.61466242	38.23291344	52.18425987	40.93882825	35.45173766	-12.27984683	61.57058619	91.59780288	70.31696253	-34.4522573	-42.57480129	-54.8350335	-66.1794969	-28.48718643	-36.8447159	-32.1157024	15.34549083	-28.93361574	-24.34264561	21.06931402	129.0587695	-13.61447103	-35.88085302	-19.74893609	1.167944593	49.9731145	48.84893302	-48.1098108	50.27752874	29.77045172	-23.91620573	-13.61447103	23.08415719	69.65140267	-23.06874303	-21.3950638	3.459370545	42.92127203	25.44957628	37.19901566	28.64473626
palmitate_biosynthesis	Metabolism 1.123	56.09194748	52.73754851	25.63984942	-22.27353035	69.99712744	-21.01646284	93.56690874	-21.12100326	57.42969804	17.51956192	19.24422443	32.76845321	9.463684676	54.35014432	88.18537165	68.06731735	17.73582856	-2.892702474	-22.3827284	-13.92538869	3.567839938	-23.06647579	20.21375225	4.395787929	19.11752458	-3.541171923	42.78063311	100.795903	-31.26470838	-1.058154803	-1.101610646	13.04361594	7.724627154	37.45000722	7.846577061	8.613336309	37.32759773	12.52730827	-33.93934631	28.45748037	53.73198857	24.25556952	-42.87525008	-31.22540983	60.53597842	32.79866263	30.71555028	7.733885766
pentose_phosphate_pathway	Metabolism 1.123	105.29086	99.49356257	9.867499045	-1.037512315	76.58434221	18.73896328	127.3734396	25.53466571	79.92070321	69.206006	54.11505834	60.44044068	25.99545802	86.93420135	106.0836384	102.0663038	6.517248907	2.35558309	-22.77053506	-14.6689834	-6.492609364	-6.06546302	-14.02674875	16.57293166	-14.16386203	-20.95519631	60.9874524	129.6899461	-4.78690372	-1.594373202	-16.35721928	0.912691049	2.895325611	23.17940276	-21.97915289	-12.75853036	5.083955116	20.21331502	-42.70435353	13.14026084	70.08896614	-4.32536193	-54.5964848	-10.47713942	106.7366807	49.89046956	79.24251847	1.542703161
pentose_phosphate_pathway_non-oxidative_branch	Metabolism 1.123	148.1959422	130.6845094	10.36036989	7.003359967	96.98771209	31.45801933	142.9314879	46.84790429	113.0621324	67.2089776	81.15649189	98.20692387	51.90784029	124.854509	131.2437397	125.7338217	7.413245309	20.80297956	-5.797484971	-21.06138337	-14.40340038	-0.424965797	-14.35501315	13.95918516	-9.76659837	-20.69926092	72.65949606	144.6504435	8.717882871	-23.07978642	-24.09278196	-6.802714362	-22.66308182	16.82370394	-12.68577934	-38.43490917	-6.301852067	18.74616139	-37.87591487	16.13060718	84.51717384	-55.75210589	-84.6833209	-25.460946	143.4045405	79.35111313	89.12592748	-31.27769491
pentose_phosphate_pathway_oxidative_branch	Metabolism 1.123	48.08408363	57.90563346	9.210337915	-11.75867536	49.37984903	1.780221884	106.6293753	-2.882985743	35.73213093	71.86871052	18.0598136	10.08512977	-8.554385001	36.37379114	72.53683682	70.50961332	5.322587037	-22.24094554	-45.40126852	-6.145783439	4.055111992	-13.58612598	-13.58906288	20.057927	-20.02688025	-21.2964435	45.42472752	109.7426162	-22.79328584	27.05284442	-6.043135715	11.19989826	36.97320218	31.65366785	-34.37031762	21.47664138	20.26503136	22.16951987	-49.14227174	9.153132384	50.85135587	64.24363001	-14.48070334	9.501269356	57.84620096	10.60961147	66.06463979	45.30323392
phenylalanine_degradationtyrosine_biosynthesis	Metabolism 1.123	75.17193134	212.7542375	129.935891	112.9013545	-104.0040156	85.0810216	-28.62683535	154.3957397	94.0961313	209.545406	-173.3187336	219.3724282	-41.14314964	-132.7722228	-2.843924417	349.2559337	363.5122402	-55.45323401	-242.6334517	-151.0043785	83.1762021	17.63551685	163.4108494	-202.0869409	-311.9481698	34.62542053	-242.6334517	262.0311215	224.6494317	-311.9481698	9.939412734	-151.0043785	-311.9481698	102.3653029	146.5485781	131.1335101	73.06659042	180.0499228	-202.0869409	59.40903692	-92.22571202	-202.0869409	-311.9481698	-17.50427184	155.3347137	-173.3187336	203.3809897	-132.7722228
phenylethylamine_degradation_I	Metabolism 1.123	159.2564786	162.6258549	13.69023988	38.78464602	111.2750914	6.63848964	132.55894	22.08457913	111.6685508	83.89649838	46.85399263	41.02682361	61.48118287	107.4002088	127.0294775	129.9675928	44.54032856	-86.36456743	9.424883601	-17.484994	10.68050791	-20.66261281	13.73139533	-0.700473932	-10.7618826	-5.212980987	58.13443189	125.7922188	-14.14256766	43.85823975	-30.86916098	27.15143705	20.20397922	16.7113061	-84.13398959	-22.52425607	-14.40505614	56.31146565	-71.74224601	1.516480029	51.80423289	-3.266723549	-15.72733522	-39.34077297	126.9909045	101.5035609	111.2401445	49.72781665
phosphatidylcholine_biosynthesis	Metabolism 1.123	127.6244097	108.2044698	23.83811273	-7.253106187	55.95610829	-0.273648836	132.3593156	-1.239992393	82.94093812	88.60089537	45.72628764	73.17923995	79.57196719	81.94151722	89.6015083	113.3504255	12.39047949	-5.893928765	10.46778012	-3.948569827	-13.06818928	-30.64617466	-4.662841592	22.72201214	-21.9949072	-4.708336938	76.07869942	125.8529198	22.59718222	-31.98936574	9.431550726	45.11831311	-22.38159002	3.30857644	-38.02119566	-8.66612685	-4.040655095	10.89173158	-34.41734832	24.2670508	58.29851466	-33.51325285	-20.49350347	-70.31613872	93.77379627	97.72847858	80.33051594	-20.10136329
phosphatidylethanolamine_biosynthesis_II	Metabolism 1.123	101.7658481	79.44978402	8.806890859	-8.147932025	6.805280189	-11.87277659	100.5285789	-31.36443218	83.08805381	37.79051412	18.97245821	43.94237137	80.26262268	102.1388329	79.55345884	97.62374197	21.33632071	20.48574158	16.05878467	10.1977085	25.37609671	-17.8519881	-3.076329626	1.189094857	-21.15271213	20.03786324	70.66091166	84.4734868	22.98548043	-34.4270381	-10.34031645	17.72802738	-12.71125532	24.04999991	-15.13725355	7.482544403	2.569786786	-20.52591956	-20.19575696	20.29963136	40.58050504	-25.64037308	-56.48888265	-37.47772384	66.07885994	87.07833237	37.12970858	-29.25849067
phosphatidylserine_biosynthesis_I	Metabolism 1.123	87.80242488	98.30998663	-2.856853312	-1.054339915	67.56529577	14.79206562	156.7867627	6.862958468	56.73921725	48.78095758	-2.043540141	51.53342492	31.85583747	88.77221988	131.196559	62.84859249	-0.581525795	-28.19531907	45.72247767	-19.01708123	-30.32203044	10.53339859	-8.585796563	36.16862082	46.40522953	51.40405879	86.41351367	123.0959074	-8.821924181	-51.7608936	33.46919539	-8.350225193	41.66786823	47.01574584	-66.61257981	24.65065647	-37.6689647	-55.96423177	-66.61257981	52.88175995	15.38148876	34.75159306	-34.51216958	-67.17596158	166.2315932	74.5306404	70.81585281	-34.51216958
phospholipases	Metabolism 1.123	99.67344787	85.6704233	27.50682226	31.02605029	78.88533696	-7.480101648	96.91227365	-19.93131787	101.061583	38.58016324	36.64218518	48.57133923	87.47533234	78.1403191	70.68545321	68.42612046	14.99042786	-33.31322209	21.60396082	-0.966443841	17.7824134	-24.06397063	-10.92757161	7.883895358	4.148395041	-11.57945513	74.94835831	73.4928076	4.87633613	14.30089208	-26.23870364	43.76741692	8.679139549	-6.533988539	-58.8418395	-28.00192646	-11.09861883	-20.39899852	3.133123472	-17.35699809	77.01622129	-23.11214661	-35.89026621	26.3610273	104.5434069	89.44568912	37.26250842	16.6349447
phytol_degradation	Metabolism 1.123	105.3127624	100.1533733	27.62268407	2.54902576	71.91241837	-45.73218506	112.5761774	31.9308664	180.1235225	117.7318572	93.47025385	28.45090647	80.8670017	79.07650381	88.55701171	81.6189808	81.17703476	33.39383614	2.346706511	-21.45346438	12.5708784	-71.47556639	31.09318806	-0.275478382	-28.77803035	-32.55043943	104.3280293	160.7238851	4.694859322	-18.91338555	-23.59523994	62.10515874	93.65277921	4.824600128	-10.99740667	-26.91235787	22.36203112	49.82344193	-40.75870876	4.128968075	30.91953739	-49.99267732	-47.49448202	-73.81638711	75.9784212	-14.16053756	113.5374907	-7.217528329
pregnenolone_biosynthesis	Metabolism 1.123	249.4376898	337.6766078	52.02958721	29.71523208	-39.59948598	-39.59948598	70.26174289	-108.914204	70.26174289	-39.59948598	99.02995013	52.02958721	52.02958721	52.02958721	29.71523208	52.02958721	52.02958721	297.130097	-39.59948598	-108.914204	29.71523208	-108.914204	0.947024831	0.947024831	-39.59948598	110.8082537	-108.914204	52.02958721	52.02958721	-39.59948598	-108.914204	-108.914204	29.71523208	-39.59948598	-39.59948598	29.71523208	-39.59948598	0.947024831	-108.914204	-39.59948598	29.71523208	-39.59948598	29.71523208	99.02995013	190.6590233	85.67681087	52.02958721	0.947024831
progesterone_biosynthesis	Metabolism 1.123	-14.81761909	-95.28951471	72.20568965	151.7926064	258.2041917	-129.9468737	90.38908863	-60.63215568	54.49709897	83.88643221	159.8560138	40.11299535	108.161823	-95.28951471	-60.63215568	38.41791776	105.0771446	-129.9468737	-25.97479665	-95.28951471	28.95581778	8.682562375	91.59396621	-25.97479665	117.1352474	-14.81761909	-40.35890028	109.4277134	38.41791776	-129.9468737	-32.65136628	83.18712012	-5.701541247	102.2726712	24.60524893	5.455636318	-40.35890028	99.3015002	-129.9468737	-129.9468737	111.8672216	-10.0521101	-75.0162593	-40.35890028	-95.28951471	-60.63215568	106.8630487	-5.701541247
proline_biosynthesis	Metabolism 1.123	77.80985739	68.16833346	-10.04673401	-0.460599547	70.34734789	-29.87796194	120.0764381	-11.48424025	79.89649844	75.33464124	31.11531576	43.1157325	41.05537893	61.57182	82.33260078	105.2583394	5.239453786	-85.55144327	-8.375883302	-6.033793897	7.696530781	-19.84627615	20.52372255	-2.197381562	-8.165865546	4.592030686	72.55846015	103.3733368	-4.867645564	14.94079679	22.02871581	-2.702922398	-6.844246879	24.94286701	-23.01292019	-1.328036933	3.680722588	-40.58204258	-46.6595379	-4.657372776	98.97842768	46.73417293	26.01904829	-23.08942843	72.95318972	90.61123113	86.28120434	-17.82980588
proline_degradation	Metabolism 1.123	52.36326701	-48.83696223	48.67890697	-60.16559066	-46.05056155	58.95194704	150.1025182	-60.869975	40.86406794	-36.4580834	-5.415356607	-67.23547208	-33.43902417	58.29997516	111.3892485	137.8695273	28.66881007	-87.11145859	-23.62583225	17.54443014	22.53563719	-56.17411058	-153.6104812	-70.96910506	100.3542476	18.63605644	-17.08951517	38.95225611	-73.07578843	-47.91247881	-96.08528882	6.791788476	-40.14226635	39.60521598	-69.83877733	4.08076399	50.37657589	57.57173092	-9.502511566	-63.57567727	-19.92472126	131.3428991	72.02661108	7.872581697	188.9154121	119.978153	10.7187592	28.09134118
propionyl-CoA_degradation	Metabolism 1.123	93.33123529	51.16050775	11.4794301	23.61299357	81.00120437	70.90186594	131.1778419	36.12739857	59.74864315	98.54061804	61.8198185	54.38036468	105.4850698	65.16070481	81.93985574	81.38158423	66.06660734	3.836251155	-3.558115066	-4.393646214	-25.89421203	-12.69658485	81.2605979	-29.10421775	53.46900156	-58.36486622	150.9440473	120.6734128	21.02165352	33.97910778	-5.752363514	33.18201843	-3.22999971	21.32371844	55.51667323	-5.781908821	14.45334138	-14.21842374	51.5577151	20.18770091	129.5250649	-99.75247932	-102.0471471	-35.27587766	56.24566489	101.6159717	102.610754	-68.71634202
protein_citrullination	Metabolism 1.123	98.29343002	10.55327906	-1.459023166	134.8742116	95.27552861	61.94970465	65.44269529	-16.47000775	52.94617738	18.271332	-4.222795567	24.88815626	127.2466518	-21.94082863	41.42422096	60.35509662	40.28757078	168.4173321	-16.47413615	-70.11581193	-5.669734919	-40.80167399	3.568745022	-5.982452111	65.27523279	-110.3385832	180.7613259	-13.08848115	37.99650393	92.68656765	10.33294742	-7.526228725	8.013564398	-2.324243568	-32.86631205	-31.90772788	-32.14950411	-40.78376622	105.359295	-38.88045572	2.695430147	-10.3499947	-86.6100133	10.76851604	36.01018743	-48.38447487	61.52831233	4.659889418
protein_iOi-iNi-acetyl-glucosylation	Metabolism 1.123	-0.373364165	20.45936104	-8.369351163	-28.33440602	50.88532755	4.959431779	-2.736109325	14.15975274	16.33821135	11.99010724	-2.584671246	-12.80844549	-12.28217435	-21.98464151	4.983606155	0.531298323	-17.05834837	15.06571918	-12.17481154	-2.267600317	32.29457542	3.164737022	-16.04441292	1.719037739	8.334226798	-25.61050884	5.533567772	-24.89433194	-18.04657385	5.345887151	7.213106776	29.09556289	-8.871412245	4.76562521	-63.15113154	-65.89261247	-10.48828908	21.16349534	-8.15375671	-10.61298818	21.57744821	-66.89678111	-18.47891133	-2.861169317	27.93088871	35.90292471	5.774720435	-12.06962271
purine_deoxyribonucleosides_degradation	Metabolism 1.123	182.6363762	94.31440167	-94.99679467	-23.70181389	-11.27204222	41.10086064	49.93012135	-152.9786442	125.2796811	108.0808423	-97.01706541	-45.52717049	-49.25430997	131.3876318	110.2872913	90.32001506	149.4984388	78.87423014	-40.18465382	74.19711872	-9.981701738	-47.99643175	79.5747584	-21.7600053	-52.47002113	80.0969528	77.2798651	71.96238885	31.97925981	6.163296493	25.89923991	36.91176647	36.10639299	82.32880509	27.96726043	12.16156695	43.13138726	96.69546654	-122.4404792	-53.78582959	-11.27204222	34.74952007	51.32874555	-13.46031335	69.48371095	-36.21812818	-7.034119924	33.09658987
purine_deoxyribonucleosides_salvage	Metabolism 1.123	82.05641982	70.6399671	7.664317496	-23.12825286	56.74336629	-3.677325651	100.2496093	7.153049206	90.30126847	28.7170857	14.74113641	53.08370144	58.81259134	76.5576813	70.8656174	62.04632621	7.417439622	49.74929661	-18.70140423	-9.873558698	23.36400929	-22.10717644	54.46985623	8.250452622	-17.44393473	-8.38343468	77.75265424	59.94125226	19.17997538	-0.779719686	26.07220556	21.68105005	3.784228256	36.09027577	39.1883972	2.519442505	24.96297924	23.48916119	10.86005011	6.693332806	42.37184904	-14.75709099	-39.97301961	-17.40058447	71.29283478	40.27317552	59.62416801	-10.87956072
purine_nucleotides_degradation	Metabolism 1.123	81.58368065	52.55477257	-8.285747739	-8.773593137	94.22484537	-6.988004382	90.13936099	-5.005545487	114.7891807	72.77594884	58.18063965	68.3529507	67.341478	65.87482037	53.60535097	69.01018517	25.56123243	28.87148532	-4.496515817	8.409697993	30.95646974	-24.18366733	39.40405294	21.91191995	-1.558263548	-40.32020957	80.05451574	110.912539	0.531797008	19.63915856	3.946564772	4.476767146	10.80212907	13.55209952	-39.09414258	13.62337788	12.09116185	-18.35598472	-9.213631525	-10.16518297	100.2130255	-30.67455459	-57.03917489	-12.56845484	103.7249908	100.8729258	69.56526169	9.728432718
purine_nucleotides_ide_novoi_biosynthesis	Metabolism 1.123	99.1182896	70.19496015	-9.281501699	-11.72690653	75.53958952	-3.985434411	105.9673752	13.03726354	76.25055491	65.92744636	32.34741899	56.03413042	64.12852999	68.94320746	89.53986409	73.32197637	21.98070113	24.0403702	-5.692068079	-3.677963604	2.75144856	-20.170601	28.40727567	5.115078547	-2.56293538	-14.85294359	79.13683136	89.00980046	8.711982135	2.62196205	-3.363442468	7.282089254	16.49845001	23.62980149	-10.53092287	9.600073696	11.83598225	-4.050218501	-9.398627883	14.53095821	62.47329599	-30.66241903	-45.19427263	-30.93468896	94.38428896	51.89647461	66.92433819	-18.56553291
purine_ribonucleosides_degradation_to_ribose-1-phosphate	Metabolism 1.123	103.7638667	37.52889917	-49.11047001	-21.95893595	99.12002501	-0.884371161	75.06291761	-64.27698436	139.3711389	50.96180219	-31.40643137	29.38520935	-16.32872818	59.75424362	54.54443693	49.07281848	66.23035998	40.18914411	-6.855417312	63.45795466	80.12887031	-45.01779791	71.45862888	5.418207069	2.822004502	10.71488803	61.14377992	55.32401486	17.26951936	6.934703743	21.96164824	30.26958384	45.73860123	24.89741337	15.74439231	38.62816691	73.83888101	9.752798725	-52.60108538	-43.51748012	34.04451319	-37.60627501	-41.050822	8.994527474	118.1235961	23.36044705	11.62818717	40.48837842
putrescine_biosynthesis_I	Metabolism 1.123	33.61094803	177.1194006	-127.3328432	-17.47161435	-17.47161435	-127.3328432	-17.47161435	-127.3328432	143.4721769	-127.3328432	333.1841754	67.25817169	291.632631	-58.01812516	112.4566841	51.84310371	-58.01812516	149.926029	11.2965929	-58.01812516	-127.3328432	-127.3328432	80.61131095	-58.01812516	-127.3328432	136.5728897	348.0261759	80.61131095	-127.3328432	33.61094803	11.2965929	80.61131095	33.61094803	51.84310371	-127.3328432	11.2965929	-127.3328432	181.7714021	11.2965929	-58.01812516	11.2965929	-58.01812516	-127.3328432	-17.47161435	67.25817169	11.2965929	67.25817169	-58.01812516
putrescine_biosynthesis_II	Metabolism 1.123	77.48312798	61.89161548	9.537341259	22.04262977	5.100813146	-0.293609702	86.46336422	-26.55994542	39.55827585	126.2480617	-1.09952324	93.22991563	17.54713708	83.72474788	93.58179793	86.72947487	40.76686116	-96.10630668	-49.8797005	-15.98827279	35.25548219	52.48638578	32.94118748	18.22301616	10.10641103	14.48945796	84.66021131	164.5110099	29.22235459	10.70565033	52.70282882	-0.416539838	21.69060983	79.87838499	43.05356617	-16.47195157	40.9880341	-9.211522991	-33.18205598	42.23419405	63.8917189	25.59469056	-86.25569307	-39.14123748	97.65750861	23.25918354	26.50106574	40.3481817
putrescine_degradation_III	Metabolism 1.123	62.74569853	78.04517216	22.79308618	-7.786086218	94.06562067	-38.64043208	119.3101192	4.77833813	99.56094598	82.34892203	62.86630617	72.41484232	83.13006595	44.07126819	57.15322274	39.11838928	43.62430231	-74.30409787	10.17690284	-35.08943129	-10.12711058	-59.9432034	19.6026086	-38.43614824	-2.225758337	-70.76234339	73.78765475	96.33099028	-23.49054142	-25.99324428	-9.882076369	18.48508737	20.07504646	-13.54903268	-30.56216275	23.49406882	-13.08229365	-12.02871777	-16.05312701	-12.55128452	86.49400486	-16.87673163	-50.78554842	-20.81864302	74.18945724	75.40569398	98.5111238	3.355462957
pyridoxal_5-phosphate_salvage	Metabolism 1.123	-20.2255514	37.71008989	7.552025869	-2.28648836	-35.10073543	18.62848259	-9.611510899	-32.53229551	-78.23614822	17.01986202	-51.97873281	-5.811173771	2.849920582	34.52286586	27.00181389	0.971746082	-29.85952201	68.02091754	48.29011177	44.49797146	-38.70768482	-2.325065679	-0.959881893	-36.67013242	-19.2204728	-10.04286492	26.49489592	16.5856597	42.86048903	11.59251003	19.88968577	-6.110739413	7.774265638	18.720667	-23.47645436	-32.42842369	-27.00042518	-47.92154347	15.06350189	7.610709069	-20.1143568	-4.554108517	-4.334342881	-27.75885251	-16.53979604	1.121668061	-29.57793247	-27.5682602
pyrimidine_deoxyribonucleosides_degradation	Metabolism 1.123	71.37401257	89.54233443	6.139181649	1.501067147	77.65818889	77.76319747	59.33406193	24.24703209	55.97676794	10.00002149	9.251676961	37.66952482	-24.92502687	21.85460089	23.91799003	59.23754992	15.43125361	105.1817976	-11.32840575	-6.587959263	52.51031177	-29.62355948	-1.9263423	-3.421843666	7.431044893	-2.463817566	36.44740106	94.08607755	-85.31565528	29.58847797	-7.171091763	44.75194938	-6.108547037	22.96286686	46.67219877	-26.44009107	18.8790832	62.81362302	13.06997405	22.05831275	2.192672327	14.95853842	-38.21877177	18.23785599	26.55217247	-51.01931336	31.86799645	43.31011054
pyrimidine_deoxyribonucleosides_salvage	Metabolism 1.123	87.08740083	74.66053519	-21.87288775	-7.317926266	86.58424376	7.156800765	122.2437547	-12.28549896	83.11561786	54.20772247	65.09031594	49.56551064	18.18977203	32.51326716	57.77447631	110.3618154	21.30067229	113.5191139	-0.530300202	-2.621496912	-6.736589524	-34.36357958	16.64421194	13.09550212	20.95845483	-21.3044837	72.88392162	124.0182814	-33.88655632	23.96318421	-8.552374764	54.83736512	19.8757027	3.690277079	14.5268916	19.24817832	6.122058985	-19.56500449	-25.41846485	-4.465801598	27.51420612	-8.740652791	-21.56500019	-44.36329742	77.31226557	14.84802825	58.63263758	17.15105774
pyrimidine_deoxyribonucleotide_phosphorylation	Metabolism 1.123	80.6588098	73.42671472	10.89460638	-30.4290066	62.65657588	-0.247654748	90.7175269	-10.14196396	82.13498527	25.01824971	14.48731821	53.66919223	53.46262291	76.43879055	76.17159806	63.14661912	13.91530517	38.22591973	-28.10582831	3.874786055	43.4237097	-18.2920347	20.11624968	19.16127192	-31.34763381	13.66609408	75.95099741	72.42230105	22.63020464	22.03300684	34.0137781	30.28217076	18.96222076	35.96817404	32.30779243	1.836558995	30.67773081	27.93027193	11.8114319	-10.43647774	50.27041	-24.30916238	-44.94449184	-33.52960572	83.36062461	46.53975696	70.60237468	-14.87138589
pyrimidine_deoxyribonucleotides_biosynthesis_from_CTP	Metabolism 1.123	82.06393816	63.47403371	-5.210694356	-14.01359265	62.16443424	-2.647133054	106.5762397	3.700961658	74.68869481	60.97764737	31.86598965	46.76608281	63.14486598	77.34576132	84.62432988	70.3884117	19.92451882	37.74668199	-5.333973409	3.25004016	16.33664203	-16.32692458	24.43408612	13.2931697	-20.05723911	-9.346706159	83.58506085	89.69955293	23.62987013	6.197150504	20.95687626	33.50904031	20.42962054	27.96475687	19.07069497	14.06276535	19.51860531	6.670630541	0.194589936	-3.523215028	49.97300084	-38.63361447	-46.64690684	-49.82883967	87.7260646	48.98709201	60.26582129	-25.98016547
pyrimidine_deoxyribonucleotides_ide_novoi_biosynthesis	Metabolism 1.123	84.8437155	63.56213159	-4.135603181	-13.84208699	66.46177062	-2.050565562	107.4713299	4.870449302	73.93417822	59.90182861	33.99412873	45.90127155	59.42203607	75.62004307	82.59971904	65.79551279	18.00831585	41.33655618	-11.60253058	0.691160344	10.0717633	-15.61026846	21.08815056	9.12766325	-21.58057551	-5.252295441	82.46960493	88.93848993	23.75627431	7.65972495	21.75684361	34.61273329	28.78376495	29.9533837	22.03061659	17.02586059	22.70454586	4.025754314	1.430729496	-1.365722088	50.85594101	-42.36742343	-52.65959184	-52.69241996	86.41116892	49.73135739	59.16064836	-29.9767798
pyrimidine_ribonucleosides_degradation	Metabolism 1.123	151.7459097	147.3295903	57.20491652	-5.137294638	68.15835233	92.32101196	66.0311636	24.32813603	93.31781713	7.106429145	17.95396752	34.10316395	14.95111333	93.2709649	48.10035676	85.79437252	18.72262298	83.4146087	-0.923408468	-32.66796244	55.56127566	-15.59408855	4.427819774	-1.979892236	-8.463602853	-6.51915117	47.13991766	75.73748933	-39.585112	34.20208818	-38.3187279	11.5696194	-33.98550578	16.79109626	38.62371278	-19.21929176	29.77256141	86.71238288	-0.376235845	14.38534115	25.94126017	-18.0058881	-54.41200995	41.30401524	70.26343434	21.8204354	45.04486109	21.19004153
pyrimidine_ribonucleosides_salvage_I	Metabolism 1.123	65.53703605	52.77611266	-49.39899994	-17.63037751	76.45801983	-10.33668799	101.573689	-7.616561298	65.86906521	31.80409491	41.13734495	28.64208162	8.375281152	36.85942839	41.33775457	90.24532712	23.59857676	49.39400746	-19.87868942	-25.00668814	32.14288661	-28.74305315	6.162360955	21.94335712	26.6491357	-5.48848724	49.14662098	104.6316052	-63.75352527	1.085330013	-27.75054352	31.08488181	-19.50597174	-22.9930526	11.08564731	11.36810713	11.28807114	19.83188456	-11.00502374	3.463910323	41.13583436	56.59031182	-0.750448956	28.83535418	36.12337029	-13.37771389	74.45274081	33.15018854
pyruvate_decarboxylation_to_acetyl_CoA	Metabolism 1.123	79.08390581	52.38639887	-12.18677556	-20.09278465	50.71541387	7.480847795	75.93235297	52.95514188	38.04415094	108.348041	49.49115016	56.32786855	34.70817615	55.68280045	76.91994698	99.06023998	19.86812728	-15.40134375	2.854034274	-7.266809249	-27.90793833	2.497599122	11.74683897	-19.59113623	-0.603307185	-11.75755674	30.63830218	130.5196791	10.06537413	-37.24034289	2.658104094	17.50427502	13.6964602	43.72852494	-15.08092403	10.20771171	24.95763965	5.505037328	-48.34435244	35.48357609	96.26484969	-35.80339178	-72.34004586	-50.09509651	81.60617179	21.65952329	73.718394	-14.3445352
resolvin_D_biosynthesis	Metabolism 1.123	107.7358469	190.5378519	70.68620815	13.2030706	73.68028975	33.46431784	177.113818	29.73366189	128.013936	-101.9782403	158.0368401	20.61758405	120.41758	53.92492751	37.26836474	-89.55517231	31.11759778	11.64622411	161.0390534	-147.9131139	-12.23026667	24.14124688	18.10555951	24.14124688	-108.6548099	-1.522386098	151.2295501	33.01932241	39.76719666	58.03058148	-56.58211616	51.65494159	-13.44293727	26.23839956	-169.8710616	-79.20446384	-25.47376986	-91.01374117	135.3101547	101.330444	55.50216925	-95.87586855	-13.70960457	93.22065522	107.1291599	-28.14629766	-117.9911524	29.35264169
retinoate_biosynthesis_I	Metabolism 1.123	110.8616723	97.54548568	55.16016152	-9.940999846	153.5189959	114.9705796	91.41666067	39.46450849	156.938694	-27.30040719	99.43151826	39.49003133	181.2277234	65.00768236	40.71102864	37.43782194	35.19093776	-7.803554726	118.751731	-29.42986344	-17.89838942	-61.30942361	3.743184034	3.441326923	-4.325865847	-28.62419056	181.8092648	110.0271307	-50.02443267	98.26875209	-92.22014755	4.254409657	10.20739733	-45.63178291	-62.61510857	-17.21537334	-24.2132682	31.73996845	88.97378284	-14.41037889	17.37028456	-95.869634	-124.1129352	-49.24340608	148.2424969	156.1800065	48.78325769	-56.5476581
retinoate_biosynthesis_II	Metabolism 1.123	102.2421993	106.374048	6.070394144	-10.94927011	200.408462	-23.43687799	122.7214589	16.17767849	148.7634908	26.24836115	125.8729661	55.61141078	131.5306625	124.3487786	89.97113907	45.95420884	68.16369398	-19.15129968	33.37538425	-2.924231984	-12.94231885	-8.562099201	4.384553613	73.64156647	1.718374972	-10.97522102	108.6197459	131.6237886	-31.17984693	13.77484431	-51.1395605	-7.937618604	-12.87335347	-3.079097883	-78.03284715	-31.13197107	-5.863627108	42.94263271	-7.454027262	-28.22511018	67.64977483	-91.22721536	-117.9755042	-30.44195487	107.4144014	101.9277121	12.91974604	-60.36950068
retinol_biosynthesis	Metabolism 1.123	108.4499291	112.2186191	47.52807636	6.617568538	94.46871096	-28.33145539	93.28051647	-15.25824822	146.1351291	37.58429109	50.14563081	57.29442816	47.71687012	75.04538779	92.68037019	54.79060632	64.15456664	3.615535154	15.96507412	0.959767523	15.82203919	-40.24622872	-12.12265703	34.31005067	41.60047699	25.82641422	51.16429218	42.72810315	-13.40454919	-6.998498409	-30.45721577	27.28293531	-53.39476517	6.237113566	-46.33772542	-20.19367182	26.18146326	30.98712586	-17.89422739	-19.09370935	30.55913594	-54.17625146	-44.92089768	-12.97629244	92.72173385	91.21886447	7.221510287	7.816090998
selenocysteine_biosynthesis	Metabolism 1.123	81.14888302	47.50979669	23.19391089	0.037627196	76.12966565	-40.45498878	115.1140221	4.902789689	91.64616372	66.17762499	55.64427371	59.41208104	44.23249176	91.26085969	121.0926533	101.0976255	39.81281754	-23.92048964	5.350347684	28.66150228	16.53599716	-18.64382507	52.00576283	1.383408809	-14.61696741	0.887043582	54.5184424	106.3014407	-10.29969791	-7.651453077	6.544492071	22.53424577	-7.298369664	56.52345276	-19.96546636	-2.897321456	14.81094614	-9.949613199	-0.727551631	-16.6012186	65.59572637	-20.86662619	-35.19837925	-63.33224167	93.5563289	71.83080939	81.63932857	-26.39019303
serine_and_glycine_biosynthesis	Metabolism 1.123	136.0887086	105.9910138	33.34845894	-30.87979217	56.50695869	-34.49071136	142.9461062	11.25000665	46.55482573	107.5493628	89.79016537	68.24635839	-25.91683358	39.9895193	69.72744076	92.47432104	-13.60037547	23.38515445	-19.84789181	64.43416109	-43.7320883	4.193801273	35.860578	-21.25014324	-24.47998566	17.95383541	97.44549824	177.2948338	-11.82540048	37.532805	69.27549827	4.449547098	38.18987381	17.99817366	40.99101852	43.45588566	42.75662235	41.27883914	-22.11963406	50.34505671	-9.872544106	-0.93441485	-60.68538327	-123.057111	54.90186825	-10.95338519	122.5957547	-39.45646452
serine_biosynthesis_phosphorylated_route	Metabolism 1.123	128.0694757	109.1708207	35.28979355	-31.40513417	44.59990572	-49.77655155	143.7687583	12.71338201	31.1980825	114.6333056	95.79506559	61.85376125	-49.19583204	21.95203879	62.25351919	83.20825769	-36.00507719	16.4633567	-28.05863874	70.87593121	-56.98209949	4.559831465	58.90562803	-22.41531845	-28.79809035	41.94881242	102.965132	186.9637374	6.287776488	46.23358613	81.01833828	0.547720714	34.55602335	10.14980867	43.7902059	47.65669472	48.1490759	56.15914207	-34.83904016	50.37244077	-38.85992492	34.92085504	-36.63877691	-140.9321845	40.93416594	-38.59751325	127.83128	-48.6137545
serotonin_and_melatonin_biosynthesis	Metabolism 1.123	97.90540866	20.50203241	98.57067839	-41.52327047	90.01901273	42.84135727	134.8122524	-30.40310676	143.965262	-28.33068682	24.76496576	60.26952678	93.39385854	65.71694111	92.30109887	84.95698442	-27.83855847	-99.16410111	-8.722646943	1.000684161	21.94796587	-15.71405995	78.93395501	34.40506326	69.69381965	-8.083361713	14.09605116	118.7701819	42.95466946	27.1152739	11.98988431	50.37014925	43.8729828	-12.20159945	21.47623935	-9.31930888	61.68466333	-0.768116044	16.82882803	2.263481423	54.94600696	0.618334939	-100.2381847	7.400001063	172.0071623	122.2149543	72.91688762	-32.83534743
serotonin_degradation	Metabolism 1.123	106.4161543	91.32919972	47.48712804	8.881124997	65.03027397	-88.28713038	71.34100694	-55.74136666	129.6225315	66.66532435	81.88507564	28.60371951	60.3548908	35.00157111	93.56316169	71.95038054	81.07643801	-91.65070982	5.688063839	-8.252284835	37.82768958	-72.0523009	38.01374923	8.551113195	48.32654429	-31.82640415	104.4411375	97.70911829	11.83330512	23.04221016	-28.46382978	63.33435021	0.435857817	-19.54135516	-22.48647072	-0.080096739	47.04934268	-7.045119782	13.48593793	-23.61950998	80.57411869	-48.87583969	-38.74046084	-17.59999691	74.85070321	87.44341442	42.62616041	10.65542755
sorbitol_degradation_I	Metabolism 1.123	105.1757661	111.5313129	2.595868762	-24.8779242	114.7502718	-3.192897764	131.0487377	-21.91108113	91.89095617	152.6109308	88.9198523	89.60108114	56.36833281	64.90229298	99.15388008	76.56692142	25.72670996	-82.0386338	14.70198947	69.88837058	-7.844899328	-0.011715001	38.35864663	-34.20839059	4.95113543	-1.291890042	127.1752034	141.7956486	-8.056763814	-14.74418648	38.75784876	49.9293274	-9.660218799	22.65427167	5.230075638	-1.093870175	19.88620249	-50.63869572	-50.47648969	-70.11229172	121.4174056	25.72670996	-58.9274617	-22.27715842	157.0819947	75.97371868	12.48157374	-10.74365302
spermidine_biosynthesis	Metabolism 1.123	123.2779162	19.09464488	-71.86156465	26.69926742	110.5103582	-166.2118789	128.9956773	83.1261885	40.51455169	111.8334101	73.16025785	19.52056308	37.82002396	105.950373	110.422536	115.5148812	56.35725831	1.235155251	13.39887695	-38.28915952	-111.7319742	34.32568503	13.02320422	-67.95853733	51.81795467	-75.00380998	85.71350759	189.2596037	12.42041482	0.303510266	-58.67789544	19.76576593	33.51389925	86.93308943	-1.538518195	-89.70521382	-42.27679428	-30.29710391	20.69213399	67.66582414	127.8906779	-41.80997007	-62.95052712	-36.56474782	161.8418632	88.30038316	75.84500055	-106.0910566
spermine_and_spermidine_degradation_I	Metabolism 1.123	164.4515282	156.2540176	9.254343176	19.44265592	118.9770167	23.531949	145.199617	21.70491641	97.59816871	65.40532561	84.30668491	99.92058328	57.77890057	115.3861498	115.1260625	98.04430678	2.033877954	-17.66769591	9.243026346	-17.95564308	-6.682981274	-17.38015457	-18.22017512	26.44331473	-44.53853927	-1.44725865	46.67808025	106.6604835	-30.801485	-0.446155523	-46.26961247	42.66832893	-42.45892925	16.67087649	-92.91538755	-15.13624867	-23.76711226	34.39520442	-50.48708495	22.07266516	96.80076984	-33.75795446	-74.15945539	-15.33827345	149.0847509	98.60866198	92.51105747	-6.729334614
spermine_biosynthesis	Metabolism 1.123	128.1365785	42.25002058	-13.29071754	-1.785672281	67.63876663	-33.54648287	120.0760313	21.77026218	77.38780126	92.39187384	62.42663386	86.21735667	73.67142252	88.54474139	130.1496133	111.5439191	-0.777149115	-19.39691348	-12.86723106	34.54248659	-14.97876652	-7.201671886	19.31178127	-19.96550431	-4.675692781	5.053634323	49.92880242	143.4424403	-11.1159353	-5.893177029	18.91565846	50.91917612	5.307051855	18.07834156	-69.6202016	-34.20813289	-24.51335519	5.271276388	-36.9813269	17.59208976	94.91129798	-69.17402333	-104.6894377	-52.5526003	138.143433	93.33092593	77.9047579	-25.66692657
sphingomyelin_metabolismceramide_salvage	Metabolism 1.123	57.07164946	50.98823475	9.544599117	-2.012583899	67.11536922	34.93455417	62.74125153	3.884659844	23.77770659	30.81044182	22.37310036	37.58921711	37.80433778	31.46100842	31.73095861	36.53603329	-4.185606234	65.49088136	4.633910052	0.836306399	-8.727917763	0.263027217	2.67876127	7.674817814	-0.650955615	-16.97800762	54.26574492	39.0651281	-5.892712057	10.89080771	22.2094693	19.56715398	17.97361559	5.454505817	31.1486707	-34.99439128	-18.69448117	-18.17229864	-11.11349123	13.49012977	67.65001253	-40.19213706	-53.79265951	-26.99673362	61.255628	20.75783089	68.41224926	-29.74173084
sphingosine_and_sphingosine-1-phosphate_metabolism	Metabolism 1.123	53.6416945	40.31174765	17.61995207	8.0545969	42.50367821	20.05347163	70.91483021	-6.831603362	60.48835394	8.716336238	10.24287622	44.62181257	21.1854498	59.40316817	60.32114154	60.35664199	6.441788318	44.30224287	5.977032474	-2.907762235	-2.845018422	-15.86359651	-4.715028128	10.74565175	21.92429732	-10.15921744	35.30062836	64.48138625	-5.435700284	1.873434795	5.09399877	25.31852152	7.262964095	10.07524644	-16.03674696	1.040078131	-1.391049339	-7.575855235	-8.947718498	-1.855694749	41.43030387	-30.08854965	-20.64073481	-13.13902239	55.65816588	53.58888086	36.76619791	8.238565764
stearate_biosynthesis	Metabolism 1.123	84.29767442	78.70923038	11.33114091	18.83978066	90.08946527	5.453212642	96.34723043	5.47906656	83.20107373	63.91651002	63.10087069	73.03332517	37.92939067	71.13598569	88.75213773	84.87074457	29.6686449	0.743471273	12.03158624	-16.63840841	-9.174623248	-13.05255977	4.53516688	12.98166288	27.50814464	-15.12594038	68.93207039	114.3797053	-8.677969156	13.05394753	-6.576849164	14.25685132	4.315027617	36.65555715	-18.85455607	5.913979367	18.21527669	-14.76775264	-37.54617792	-3.747197006	65.28237903	-37.10954061	-93.5464298	-72.51654697	88.03988019	77.94337374	47.73292805	-26.08721781
sucrose_degradation	Metabolism 1.123	-8.63903998	-13.48132395	33.39276636	-3.660809724	72.42811612	0.409477641	62.67357117	-10.31332648	53.26506587	-23.51960153	26.53180065	25.64755579	19.75267254	30.78020264	47.60317846	45.23341198	2.816366143	-70.46483166	-1.390387612	-58.54825666	3.254784591	-32.65550051	-11.66171808	-8.194369784	-3.862059475	-35.38865308	44.95586758	22.59566978	-11.79953582	-4.209707662	-44.27172328	37.15920614	-24.97905606	-12.00088038	-1.523810345	15.00645029	26.65103493	19.10315181	-9.641466687	-16.12083363	81.75664011	-11.8881312	26.01033277	13.5617578	-3.917928556	55.03883933	31.21468922	-12.81559918
sulfate_activation_for_sulfonation	Metabolism 1.123	85.41966996	85.71624576	3.870854703	13.31837105	121.128185	35.42386501	135.7881661	-20.41373581	126.1953257	95.47856141	78.88084032	79.81905806	83.80569178	56.86036061	94.948893	95.04414705	0.707075301	13.53617946	54.84836092	-43.92613873	28.64984747	-24.45839684	58.10487816	30.2892222	-21.49886943	-25.24595596	127.2940201	118.0265469	-3.271316396	71.95481519	10.6846211	68.6006543	45.23693114	17.40894867	-56.5937689	-30.61062078	12.66314391	-49.57356511	-3.520828605	-1.499650384	126.2934843	1.035605264	-60.05350266	-43.12114885	131.3637602	121.8095211	73.89719994	-22.598018
sulfite_oxidation	Metabolism 1.123	74.86101846	68.16140559	-2.580775244	8.449261869	56.30433085	-50.93207541	83.05769492	-17.72995634	57.97469936	85.40443352	9.869740299	10.29197879	47.89290847	28.00782259	94.51889743	66.65403869	46.23997827	-50.93207541	3.010743239	12.10135313	16.02342445	-32.52735713	18.253025	1.335151867	44.35966558	19.28529223	77.19009026	85.73523105	6.426071472	69.87885608	-27.89494996	28.94459759	-38.52249284	21.56965552	-104.0208106	-34.04747326	7.442783208	16.94752343	-4.353585574	-26.46489495	74.78735363	1.641900573	-12.30367048	-53.02639279	65.28580809	145.6377509	29.40971471	12.78864106
superoxide_radicals_degradation	Metabolism 1.123	86.20869989	91.36229847	17.7648485	-10.8744562	80.70904334	36.07100111	75.5701495	39.86268149	85.89373965	43.55634008	34.93355374	42.08705811	80.2417184	62.81300367	77.36140571	79.12279432	-12.76349697	2.084034739	-7.025371362	-32.55259201	-17.79708702	-34.80925646	10.13272895	-18.97711532	-49.78279353	-64.16203761	77.31821667	120.0911608	-9.527494313	33.11256796	49.92862354	80.29601408	55.02806068	19.43043569	-34.97475944	5.740759868	-6.088678364	14.36640344	13.4835742	2.688583096	82.46644764	-33.45093219	-25.13598836	3.586704167	103.3300401	55.43061436	19.43529651	18.75624664
superpathway_of_D-imyoi-inositol_145-trisphosphate_metabolism	Metabolism 1.123	62.37207861	55.77976741	28.3208924	14.25882684	78.0533795	-9.405523772	104.0512737	14.67742188	65.18525998	31.01057859	48.69409732	37.0210071	46.53767444	78.1848193	78.47647331	88.47513927	6.744004486	-37.23196675	11.63515621	-8.865053394	-8.996137637	-17.41538944	-9.094641869	24.12941556	5.567295749	-13.06669603	42.5215253	89.58219781	3.299109137	-9.400920372	-19.57954566	9.360350931	-5.725378159	10.78797919	-53.67232263	-23.60040599	-5.945811262	-6.467647795	-5.51840001	-4.872673068	71.7700008	-23.84845209	-43.97761538	-27.19771333	75.55536731	96.01530752	60.7135611	-5.222970266
superpathway_of_cholesterol_biosynthesis	Metabolism 1.123	67.08577337	61.94386649	-23.17474057	35.79977451	79.15183193	-42.17198437	114.9232719	18.58660429	68.44590483	60.70195994	47.40453693	36.46697802	31.93548975	35.35643949	99.95578611	114.1298556	24.40996019	-49.23681968	13.12061879	-17.3736675	-28.74982932	-22.67273941	-13.24277788	-22.01190002	39.04920774	-20.59230383	63.26998663	112.034439	23.03175666	-34.98502376	-11.092799	32.4850631	17.80726917	37.71190113	-29.42721231	11.36522679	10.17104786	-36.28590884	-38.58528001	12.51779343	90.57326259	-58.13838167	-32.58291577	-49.60325783	86.7518236	88.03963886	40.32147458	-17.7625905
superpathway_of_choline_degradation_to_L-serine	Metabolism 1.123	114.8203517	101.3516979	12.44654286	-3.109289464	41.15748356	-40.53105226	75.72189656	78.07453071	83.25140494	34.78803579	-6.827207112	55.41969703	73.41857649	43.01325602	91.53241824	120.5915811	44.71180473	-65.72797423	-21.21184652	-33.42976289	-21.46467184	-27.2853073	-3.755953682	-28.26747612	-19.30911427	-3.896024164	93.05430898	103.6748871	-22.63855098	-16.43493287	39.06850864	13.65144711	-9.107788985	29.70467906	-30.7949511	13.44500361	9.916862355	26.37196359	-64.14961478	23.36556252	30.33034613	3.99478821	-24.50868793	-28.58977844	73.40389965	27.84869099	132.7019848	1.095904453
superpathway_of_geranylgeranyldiphosphate_biosynthesis_I_via_mevalonate	Metabolism 1.123	58.97428777	70.66442436	-17.70795159	54.72463041	86.92570653	-39.61142152	106.8822772	7.160926294	52.37896829	52.97603543	48.41153014	4.99534501	46.99892513	15.97552487	84.58831504	101.4145724	36.64222758	-49.64300027	15.12069462	-10.82306398	-30.19125355	-14.81557896	6.734332424	-26.54359866	48.31306668	-9.116563355	77.63077695	105.3289275	33.21416091	-38.17172154	-31.65000141	34.62308449	36.75744644	40.77821138	-37.41863771	-19.65726733	1.597673949	-27.44033854	-14.11586745	5.801314017	63.37598234	-58.20864011	-22.11896878	-46.45255332	86.84291674	104.3287	12.98949634	-14.15232619
superpathway_of_inositol_phosphate_compounds	Metabolism 1.123	89.20817183	76.52709056	18.70499143	15.36732807	80.28076159	-8.512278763	91.98212597	1.606652366	77.91175372	44.47821	44.63086502	46.1746032	61.406743	86.61716586	83.13173978	81.2580142	1.847059018	-32.5588265	16.90457143	-3.556039171	4.418122687	-13.14098463	-12.28368454	13.28628528	-2.727476417	-12.27620614	48.38919779	92.66541163	18.78863499	8.389873597	-21.56175663	20.23725641	-1.044098358	8.678872827	-65.11090066	-26.49016985	-3.891259813	-9.270944001	-11.44647565	2.743034222	75.7096704	-22.447881	-47.21711687	-16.89833264	94.46461355	101.0106706	67.10480477	-1.417419529
superpathway_of_melatonin_degradation	Metabolism 1.123	82.12282128	95.27018511	10.59520368	6.489458319	40.04237872	0.393275793	85.55737458	-7.369650186	80.21211882	34.60466357	22.55838802	52.37402909	69.24915758	64.94062571	88.83770093	81.43141094	41.65915776	-46.60941094	0.852331014	-51.02345501	0.67830863	-49.15927618	19.95998632	5.578062952	33.71005449	-31.68020987	109.9764285	67.91762065	9.037779163	12.48127456	-17.69797195	37.98998408	-29.2990639	1.802656651	-17.70978364	8.404156756	34.58465501	-3.603715558	-31.06084998	-20.53196918	53.37289651	-10.6868563	-7.397167828	26.56599935	57.95616831	47.69072006	52.00221182	28.65169368
superpathway_of_methionine_degradation	Metabolism 1.123	99.15524188	62.02188093	11.990561	7.325438049	82.74011106	-12.12144994	108.0748933	29.49009312	70.59043034	56.92418521	47.83900143	54.69559288	66.24058787	59.41880384	63.6973958	73.47041727	50.82363143	-21.44734539	-17.90535015	3.759392384	2.843215043	2.567899374	45.02961243	4.48447054	-5.408169667	-57.60259647	122.3689293	153.3052704	6.50021387	7.580414804	5.414912469	11.39463094	-6.004729364	18.08892687	15.11847912	1.291289303	29.21983742	19.77960588	17.63436918	17.19135567	68.11461387	-42.3583516	-63.84859742	-16.98589259	114.8849526	90.28097916	70.68142024	6.831781024
superpathway_of_purine_nucleotide_salvage	Metabolism 1.123	86.08709642	64.83568418	-3.890432752	-17.84902385	75.0295555	-3.030173991	99.08760143	9.061224318	83.07221756	67.08587276	28.61029765	46.91368953	44.4943286	64.70040389	81.79976738	67.03957517	28.66525529	31.84934296	-23.23761921	-5.966855182	4.720507957	-27.5780583	38.84269074	9.569025612	-4.86160097	-16.05886423	74.78216523	93.73121942	10.1452576	-6.825425198	7.988002444	11.23081212	15.9106863	32.60048158	7.940848046	21.10711371	17.88966027	-0.092120692	-6.877270842	2.622491132	62.38978331	-41.91626398	-59.66502576	-33.32173368	81.619097	41.67254478	57.15198539	-14.68339116
superpathway_of_pyrimidine_deoxyribonucleoside_salvage	Metabolism 1.123	82.6677445	73.81228362	0.654764463	-23.206794	70.13397209	2.066237599	100.5694731	-10.81181865	82.44143295	34.13995995	30.300755	52.38679173	42.43985701	62.71206449	70.42249751	77.90136796	16.2232324	61.75504291	-19.48847578	1.844697628	27.74861619	-23.31439247	19.03123788	17.26571885	-15.00198111	2.737788529	74.99253623	88.54604492	4.968716841	22.63618727	20.71185533	37.955669	19.24768386	25.88133124	26.75126092	7.277690033	23.00408337	13.08799805	0.177089162	-8.570641445	43.15909629	-19.44400313	-37.6384007	-36.91513438	81.47051241	36.63609174	66.86183184	-4.864372257
superpathway_of_pyrimidine_deoxyribonucleotides_ide_novoi_biosynthesis	Metabolism 1.123	89.00501134	66.80576786	7.691790266	-13.10619755	75.331025	1.911259992	108.9823315	4.07268678	73.8071076	59.50037273	33.89692548	60.58766889	56.47212686	75.43083609	89.14796534	75.75495555	19.67727375	27.63026798	-11.02551119	5.999906808	12.45974711	-14.54081212	16.53723852	4.301874382	-11.12277359	6.060555236	86.69841806	101.3450056	20.3226247	13.42080502	19.68944297	32.62583539	26.47468492	33.69643785	16.88992739	12.52712155	21.59337911	10.76888593	1.708647403	-1.612275059	56.22840888	-45.36018269	-64.63359857	-57.85794954	94.29921285	57.25972831	70.84971693	-30.65451002
superpathway_of_pyrimidine_ribonucleotides_ide_novoi_biosynthesis	Metabolism 1.123	87.99744076	67.36141208	12.12393732	-24.63126901	68.19326898	-3.37474659	96.73476767	1.406499893	76.30780772	44.18881439	22.21934413	61.91202144	60.84063197	78.39765675	84.17240513	74.20023673	17.72270056	13.2611279	-18.91855923	8.932526434	33.49129033	-12.22830737	15.67901386	-0.036984794	-22.24285349	14.44968127	81.78095476	90.76492277	18.07182503	17.41159211	24.26026393	30.43438701	19.23687944	34.39039221	18.83014716	5.132856846	23.2553829	29.68752795	9.236877514	-3.645573067	57.56967704	-22.77720467	-51.24259976	-40.62177913	87.38806965	52.4650868	82.30261333	-18.2646145
superpathway_of_steroid_hormone_biosynthesis	Metabolism 1.123	87.65421263	76.59944121	43.98283287	22.37798896	54.65167623	-15.21532687	75.59822129	-34.7578814	75.46855589	26.03774866	38.19396418	56.94424912	56.09718184	48.22319798	75.87244376	78.47127676	32.25278277	-17.28299365	13.07141928	-10.81625904	3.709422595	-35.43961147	2.588630559	1.600223509	19.90614772	-9.262690136	12.60534741	56.44468792	-4.849102037	-12.29901283	-13.84291436	14.04070635	-35.08861375	10.24728028	11.77133602	10.27676579	-10.53544304	38.41758222	-23.22437412	-43.66775658	60.15021463	-43.32782647	-48.61886719	-7.799161947	44.50125456	58.87278201	61.75849415	-31.17090756
superpathway_of_tryptophan_utilization	Metabolism 1.123	121.7508812	99.92309927	40.24131591	-6.436791697	65.976992	-5.906231187	101.0472168	-24.31072139	113.1151205	38.84069447	36.64349538	52.35276294	70.70665272	75.08642413	94.99615852	75.01288435	23.52950541	-38.58724095	4.832907718	-9.562293176	9.528161673	-32.11087657	24.37039121	5.276272006	24.93321952	-14.84374459	80.84397672	97.31742323	16.769705	25.71864238	-2.753705961	33.01910063	-2.773245114	-4.590913825	-2.947179356	-4.482840895	31.48873682	1.255977044	-15.25918066	-4.029509163	65.46411161	-31.87600313	-32.12947941	-0.15184133	109.8905534	94.31409419	60.41965334	3.320248173
tRNA_charging	Metabolism 1.123	100.2543013	61.9558293	0.604146159	-4.533414506	78.52819366	-16.66495845	113.9935982	14.8944	75.26686997	88.57025824	56.91886849	53.76583303	49.5604391	68.33285604	107.0886865	88.88616348	14.11487003	-22.42998511	-2.878119552	15.77001886	-15.83770205	-8.754181794	20.79331269	-16.77859379	2.843486748	-7.068430212	66.57776875	134.5853065	8.956532777	-7.766970427	10.13016364	21.159146	17.85399544	20.81439387	-22.8689618	-12.04981909	3.869167788	3.243139335	-32.08462059	10.60803449	79.69558814	-37.08209448	-60.90703008	-56.48083223	97.82514117	47.80647537	84.12911722	-38.088919
tRNA_splicing	Metabolism 1.123	74.3261248	55.5983137	2.889862152	7.625673484	54.02309891	-32.98326712	109.2557391	4.426623369	60.92474803	43.20212068	20.52396849	35.64101677	78.81723637	73.53515401	86.77344219	76.05517922	-3.632813311	8.697101148	22.0599738	-9.5585725	-5.562715314	-29.95800833	0.794529155	15.77702586	-10.11032952	-9.525271343	71.5667844	113.8462695	14.26505935	-28.5306615	6.996621047	10.91111857	13.87813472	41.58460087	6.882001352	19.71127196	17.70073527	-10.06141977	-8.566526248	11.32934857	63.6881277	-26.52746696	-48.3606688	-39.36867669	62.0826644	50.80462552	65.3568387	-23.18835978
taurine_biosynthesis	Metabolism 1.123	193.9665333	166.1861548	28.58354669	26.36998636	71.7685959	20.26646668	137.8633433	-13.59377964	80.86467691	-1.408412005	65.10677969	73.84613218	62.66350172	93.13791994	116.0352333	132.5645176	11.90602713	-11.04502306	-1.326487373	-23.21897506	-27.30847075	14.09829737	-33.96725045	48.59847622	-37.90761917	7.074393476	32.41481125	85.65293741	-49.01694568	3.162264744	-72.97587183	-5.706384709	-40.16418039	-9.84347088	-62.60343926	-31.67105508	-11.14732493	24.51219037	-8.912896721	-12.3345436	33.98562451	-44.96257886	-21.08001908	4.528462238	103.5985647	123.0782113	87.08681085	39.92580442
terminal_iOi-glycans_residues_modification	Metabolism 1.123	89.13797725	99.93454713	21.32309423	-5.53183155	108.356223	11.6230478	103.31147	22.98134759	112.390692	14.30944048	50.29447786	79.64667616	106.9768171	80.05489734	75.16508852	88.25899057	3.147159885	12.14079929	-5.450898794	-7.978192584	15.40142481	-28.94848783	-13.88880928	32.98302475	-8.820895212	-24.07180624	62.45875236	96.59174652	-23.39149059	-18.75334567	-13.51382194	3.582015867	-5.130916883	-17.4048499	-4.846026698	3.765138522	-12.08476932	-10.785391	-29.34277169	-10.78755346	65.31568786	29.34854739	-32.63691011	-10.89662223	97.30608761	67.37157219	43.82473053	31.37090601
tetrahydrobiopterin_ide_novoi_biosynthesis	Metabolism 1.123	134.8993394	185.5870241	30.1314144	13.60691821	112.6492373	74.77057484	147.6904817	15.60591254	112.4020198	58.46243619	66.96956109	81.05637306	109.2911997	92.73114995	107.200931	58.26802028	9.125439001	51.75193487	71.55256046	-7.487350951	-13.33910969	-21.61016693	37.11439599	-16.92207405	13.66794836	-58.95082271	85.54705415	118.9109349	20.93677744	35.10407673	-4.217864249	32.99795325	-16.50119471	-11.12797593	-5.138998208	16.09871895	-19.76638374	-50.46620253	34.75862493	15.60827284	94.0921744	-79.81778258	-97.8420052	2.840070622	164.0032777	136.2478732	103.7974532	-19.01035316
tetrahydrofolate_salvage_from_510-methenyltetrahydrofolate	Metabolism 1.123	96.76863163	68.97995126	7.122603545	4.149326699	121.5438958	1.533574451	122.7678117	21.12744664	77.65847553	72.24965554	65.43488504	55.53393722	49.66556838	63.92925031	123.5608521	85.40578037	-1.332870846	-16.06136406	29.8737755	24.73169573	-21.25276789	-15.02318988	26.00271877	-2.146973274	15.58271582	-45.43597541	86.27591825	139.1844482	-4.501137571	24.78196436	10.05620102	9.605888886	24.45831439	10.12764312	-11.76777265	31.99001072	16.22805084	-25.16147498	-9.644341543	25.36296621	80.00973533	-55.82057847	-113.0324423	-87.05361926	139.3769954	100.2871371	78.27610995	-46.23485811
tetrapyrrole_biosynthesis	Metabolism 1.123	85.55657098	110.0324104	-7.978455596	-2.558973318	62.84820219	26.31023623	90.25859047	17.33618035	50.30534848	91.59735335	-14.87252206	29.3133871	33.64960764	80.52670287	88.59879154	96.3599872	6.98791702	-9.947367444	-8.317736745	4.520889438	-23.98091424	-30.16032174	23.79266631	21.67756918	20.70598353	-40.73806509	52.34269108	133.8951923	31.36361989	-36.82441902	-13.75808566	-10.38130824	-22.45047658	-9.975667079	-32.77852865	16.68715682	13.08476408	-4.82720187	-16.50436764	19.72910142	59.52937711	19.97955159	-7.608374188	-28.83404543	61.41109466	34.98744328	81.49710751	1.564722859
the_visual_cycle_I_vertebrates	Metabolism 1.123	91.74917973	97.18797785	41.51043429	16.58626157	132.2024019	-23.27011762	89.04884489	-11.19482276	118.6225395	66.52811246	73.30861034	41.18736414	46.89186212	28.49951682	63.22184456	53.12363982	92.91753632	-20.02056493	11.27804593	8.75814196	4.837843645	-29.57694088	4.442789791	33.67345767	25.6223681	-4.404250707	70.52002642	78.67390438	-37.55871696	6.425020847	-9.427048775	34.73850221	-54.02351182	-0.12367781	-55.95781385	20.0372711	0.546229865	41.86168279	-15.41069127	-18.45890157	31.86364871	-47.51195822	-48.35183527	-28.92258871	85.90786126	99.82100547	12.64508949	0.494238176
thiamin_salvage_III	Metabolism 1.123	33.03835706	57.60562349	83.35852692	-55.27090919	104.4408336	-10.07239682	35.53848728	-14.72439838	151.0011803	10.93475016	142.1938667	58.59085314	34.71203629	47.90945271	25.13951592	105.6728821	-14.72439838	-99.45418442	65.22836003	64.92208108	78.12172837	7.180958226	154.1922615	-23.24017921	14.04380887	-33.36555258	-28.56463067	205.6009248	35.94916547	-23.24017921	-18.1849513	66.74583983	3.847316199	62.43748122	53.22043524	-45.55453435	-5.008023535	-27.01421201	-10.72386492	-12.70412765	231.2402999	-144.8797116	-48.37162204	-8.143076523	58.59085314	73.72541603	-9.425145366	-26.24792474
thio-molybdenum_cofactor_biosynthesis	Metabolism 1.123	-25.26527429	31.66446493	41.32447952	35.64113204	76.51200253	56.0266732	65.86074358	-48.57018232	68.14004453	25.17003664	-16.35527481	27.7342797	-81.49603225	39.08974965	15.16169078	96.52017579	-22.78727139	-15.37647418	19.14815064	109.528075	1.876880868	-32.31828937	26.24647329	-10.62122015	21.42097574	24.95335183	-3.453974478	142.8021639	5.367168036	24.51856853	23.20276008	83.39401703	57.60399297	36.03023759	1.876880868	-12.49627508	-47.66927533	44.04944377	46.7021192	-75.39658098	-6.97339929	20.29102022	-79.01143239	-43.28260712	66.14851356	11.00969026	89.94606759	70.09268677
thioredoxin_pathway	Metabolism 1.123	59.96115667	73.51195299	-10.35591853	-24.17974901	45.81251162	-30.74395995	96.07404779	31.72990646	50.23631316	74.97041053	4.135147748	46.05041516	29.34784769	66.50790121	85.04503163	78.98727578	23.20745261	-4.388118433	-27.77265535	-2.897578309	-22.50230532	-14.8374536	-0.470213254	9.56621351	36.49787802	-4.014363786	45.65149582	95.78444938	1.882186582	-35.7617748	6.27644557	20.50127257	-33.45155803	44.71846844	-32.37184573	1.556221251	25.1298213	17.13919914	-10.82267248	9.40180053	47.78876922	-4.837151915	-66.58804706	-19.16365624	71.03969545	20.61431672	45.80771101	-5.159711157
thiosulfate_disproportionation_III_rhodanese	Metabolism 1.123	-23.06044289	44.82122883	42.71254983	-27.10012123	161.0097393	-78.72089804	118.7501457	-9.893062199	73.23975103	75.57385162	-3.232671895	21.20013001	-91.60485981	10.05068148	32.99388594	38.47400325	50.44900021	-165.2476287	-100.3227409	21.23985985	11.89932568	-15.15377143	9.225428664	55.15626268	21.63629248	-41.70793562	71.50078391	61.75326356	-52.93798711	18.15400443	49.91368294	44.75845419	31.10434666	51.86265944	27.10234418	70.86195814	55.6643078	45.25955139	11.7028834	27.28946999	45.35322821	21.45809225	-58.99784298	-11.28557617	-40.30154679	-6.954031529	26.02898862	50.03289023
threonine_degradation	Metabolism 1.123	107.5321776	80.79578472	1.756613256	-6.965878128	89.65070603	11.98161631	120.018201	38.18293725	82.3041041	108.7554563	69.17876514	57.5105008	54.44126519	102.7233825	122.2685041	105.8494207	31.84662261	-7.676497496	13.42031809	-0.743338956	9.384386498	-9.58136968	23.09039067	-14.26562344	1.00739041	-25.19626413	65.36028075	160.0537241	-9.359014137	-2.984294592	5.886522874	28.11389007	-3.372626407	61.8885441	-26.80814094	1.915464178	13.69819486	12.03887624	1.435862386	28.17407487	98.92365171	-87.35185191	-92.92428303	-42.60906052	111.0597575	103.9633448	106.9923111	-39.4069418
thymine_degradation	Metabolism 1.123	260.7678942	233.7612822	116.9255475	-29.03767722	47.99804634	129.2221109	73.51145736	-8.084055244	145.7952731	-23.46920774	-9.953704132	41.25681745	30.33859509	193.5475108	100.7977158	100.9897951	-1.671658822	57.83069055	8.57783117	-41.80408563	41.02613603	6.816415124	7.392798361	13.47018359	-32.42367032	10.48311163	32.88623734	50.30156438	30.17872268	66.67067999	-58.83160643	-18.97812127	-46.57411375	6.03206521	3.131685977	-28.28858203	52.24187725	101.6534876	-30.19386249	16.98220078	35.22537756	-51.39348805	-57.91830729	78.55984479	156.3766013	111.2822945	40.74719437	24.03717317
thyroid_hormone_biosynthesis	Metabolism 1.123	233.9064152	169.3958865	2.537756977	18.49053042	50.795502	70.08268076	132.6930141	-70.86432799	97.16602372	39.63913541	9.432601471	71.24092849	29.81084833	101.1324014	86.4214571	82.63246973	6.179702351	87.0867535	-1.64673776	-83.62250614	12.93489185	-28.99097144	-94.07057795	59.12156165	-17.18290134	52.9090182	15.33288044	90.67017502	-39.23069207	-17.81539873	-31.45658437	42.75925499	18.63114706	-4.247965553	-60.5129809	-78.9025592	-22.00339602	37.25734972	24.43741893	13.26581343	30.55730907	31.08151985	-2.491801996	80.9382058	127.5913852	6.797407025	51.4897227	81.82326251
thyroid_hormone_metabolism_II_via_conjugation_andor_degradation	Metabolism 1.123	70.92533868	57.78040916	16.51865769	4.543046558	54.93170731	-23.457244	65.39104037	-42.60891657	90.54134643	73.70068849	60.86868283	63.13360435	69.62650881	76.7164333	116.2301847	86.63807826	69.78150601	10.02614431	5.92307293	-25.56154321	33.80326988	-70.61816092	7.882614151	45.58376571	42.60778889	-16.00864516	133.9805379	83.8727973	22.57903895	-11.87919109	-70.24598431	19.59646985	31.07784923	-4.4602088	-7.696028266	-41.0755233	11.77987521	20.40109049	-7.327331179	-71.16816536	78.37295652	-19.68303397	2.577138695	-16.68046902	69.6251302	13.50022756	27.3878969	44.36266569
thyroid_hormone_metabolism_I_via_deiodination	Metabolism 1.123	167.9018562	160.4622402	39.85256426	-10.40795	130.9717496	-60.53728083	97.22913025	60.66228583	151.4481471	-19.69116611	20.59011318	113.9217428	84.25368254	140.9327582	122.0162844	120.3487413	5.294764693	-96.14020594	-51.20202293	24.61906314	13.55663386	-0.67791854	-123.2014321	39.58682771	95.87130502	-20.14031245	18.76396587	128.9033461	2.567356845	-51.6357115	-90.81632258	-30.39482539	-14.09278923	-52.33713962	-74.75100037	-74.07835744	24.02328511	30.41205176	-34.37247243	-9.086473733	18.34347283	8.547511646	-48.40672675	42.00443306	150.7927071	54.97699248	103.0908189	58.0273069
thyronamine_and_iodothyronamine_metabolism	Metabolism 1.123	167.9018562	160.4622402	39.85256426	-10.40795	130.9717496	-60.53728083	97.22913025	60.66228583	151.4481471	-19.69116611	20.59011318	113.9217428	84.25368254	140.9327582	122.0162844	120.3487413	5.294764693	-96.14020594	-51.20202293	24.61906314	13.55663386	-0.67791854	-123.2014321	39.58682771	95.87130502	-20.14031245	18.76396587	128.9033461	2.567356845	-51.6357115	-90.81632258	-30.39482539	-14.09278923	-52.33713962	-74.75100037	-74.07835744	24.02328511	30.41205176	-34.37247243	-9.086473733	18.34347283	8.547511646	-48.40672675	42.00443306	150.7927071	54.97699248	103.0908189	58.0273069
trehalose_degradation	Metabolism 1.123	73.33152416	55.4608001	30.74774158	14.43888931	82.2198812	-95.99973379	70.95772288	11.53866816	111.1232862	151.2019631	38.94773334	32.30031354	47.22347216	46.49035195	45.58568968	134.9630991	81.44691808	-56.75469865	-95.47283076	-32.6020476	-4.919414659	-51.4202764	72.87359453	-39.32689272	-18.56981437	20.79309422	61.99323123	107.0997152	41.51901165	-52.76614583	-54.19104326	9.059488978	-36.51632614	85.99453678	-70.24013815	-37.9922655	31.62768512	22.39390755	-3.087221701	16.15811767	49.04712058	-42.5334189	-44.49002698	16.13472861	60.46149619	41.98313792	87.11300543	-18.64996377
triacylglycerol_biosynthesis	Metabolism 1.123	63.03259419	47.85102597	11.30934754	-1.406688263	52.57214354	-4.102972338	84.18230573	5.821707547	62.82022691	32.64801164	36.78588969	22.72182473	33.93089554	61.96755415	63.46694123	54.70156732	8.168286183	-24.31108041	7.664602294	-5.075866745	14.97421949	-21.13335757	-7.752302729	8.551430362	18.6718088	-10.31176051	49.64817806	76.31026626	-8.550929785	-2.869316501	-23.87136696	1.041277802	9.840925592	14.96015517	-43.31735381	-20.08505436	-1.438193827	-6.932786122	-19.98663976	9.054200159	59.34905709	-6.280117569	-21.29000283	-19.41388102	74.70185604	57.51023068	43.67150177	-2.30426798
triacylglycerol_degradation	Metabolism 1.123	83.21154185	69.10114912	7.524994888	24.51415265	28.27985829	-47.06857665	88.84633748	-6.8182922	49.807029	101.2503509	-9.698102064	21.72007959	3.631600889	80.42971376	79.24635293	88.78452788	45.94272373	-47.78263561	-33.367069	4.538182159	17.90738114	-23.05501172	14.81191181	-2.796948446	56.20550873	14.60614283	21.0606978	54.78440522	28.50095616	-61.52135139	-33.38441368	1.775171253	-39.93123636	29.47375809	-61.17354574	-1.124372984	35.09867112	7.319606299	-29.85728312	-11.62431035	11.7267332	40.63248164	11.29418048	4.284663987	88.24076044	75.07632611	46.7387687	12.24189797
tryptophan_degradation	Metabolism 1.123	178.9024735	131.2291729	54.95174714	-31.59214943	75.02316563	77.05112997	101.9411163	-44.85056091	136.6041505	55.04241018	26.30555733	51.31071041	88.20709811	123.6699984	86.32137882	78.88390184	-24.12775877	83.44129044	48.22537697	43.93529182	-0.820346504	-18.18950694	21.67417274	7.067767178	84.01228763	6.463802541	75.16817522	125.2854588	7.332722422	89.14096083	34.68720155	46.6155494	68.86926066	-13.90518409	15.639632	-29.72641984	37.90985226	13.46210182	-15.42934844	3.972597237	80.96323739	-41.39699757	-71.31322022	-17.44877162	177.2707997	128.9304275	31.4819497	-18.34981964
tryptophan_degradation_X_mammalian_via_tryptamine	Metabolism 1.123	101.4978835	113.6158149	46.93149169	-37.15326133	69.35404714	-30.48161644	139.2733748	1.416042382	131.1537041	113.5346478	61.47005132	70.5424202	62.36971289	47.58290671	79.08563949	53.72287614	59.84445289	-143.6970156	-26.12431624	-2.051763739	28.52174476	-43.98867645	1.890860376	-21.06843725	-10.19106026	-1.318699679	65.73954558	116.2041412	-15.00181058	-76.66370654	-39.17597821	57.64090135	70.83638415	27.71030498	14.14805912	39.21575637	21.40691568	59.55776001	-23.05852375	-18.13242997	82.40157078	-17.62895199	-53.8578406	-5.386861308	103.3490587	106.666642	112.044576	-12.01992504
tryptophan_degradation_to_2-amino-3-carboxymuconate_semialdehyde	Metabolism 1.123	209.1264796	158.5168028	51.05050114	-39.36648712	92.55851431	115.2330599	114.0046714	-51.81822804	146.5376041	53.36674053	18.45898349	55.86056488	85.34855881	123.8610093	82.75630631	74.52290541	-42.7693122	115.2864761	37.60797087	56.9914553	8.523917436	-14.6615465	21.80846877	21.63058351	65.66218471	2.880323138	78.00742128	133.4341182	20.53923531	118.5177325	48.49290365	74.44259436	51.36307746	-11.00883615	24.70081607	-35.24498248	51.26539759	20.62442995	-28.31598528	10.95440387	78.89290934	-49.14864017	-94.76865308	-4.595568205	204.7850829	127.8297384	27.7891883	-9.03019607
tyrosine_degradation	Metabolism 1.123	117.2957772	27.21096762	6.592535811	-0.605286547	63.52201945	0.954523214	70.59981314	-0.401549641	96.90772549	65.1813411	38.32028614	38.57288053	66.31581143	18.97660468	80.60148785	76.83045722	2.336103227	-40.30856314	9.272277788	19.81795216	22.26405672	-62.94071888	20.46751348	39.54701585	-1.30212754	-40.80928522	80.37646395	77.25032024	-37.9306239	81.79347851	-34.79637927	18.72633035	-53.48530915	11.64611258	0.87247829	15.42791069	9.099618357	-41.01158831	36.059863	-29.58715824	58.02672179	-28.68384862	-78.14098189	-43.23029654	56.715911	106.6963895	53.43558747	20.69238772
ubiquinol-10_biosynthesis	Metabolism 1.123	91.22799407	53.08875852	8.392265425	-16.44256333	71.31845885	-5.204848222	98.35051642	11.44060054	77.06660354	92.77555059	68.05946515	57.93854349	52.71704155	56.14287455	92.30895888	81.87691066	32.57867074	-10.60926482	-10.39502235	11.47457611	-1.696485844	-25.3033608	38.7159862	0.068116052	12.07074576	-30.20710896	88.94038995	128.2846711	-1.458154419	9.057323505	5.42115871	22.65055586	16.28227661	30.12598567	-7.004591548	27.12242743	20.48689885	-9.034553731	2.817269282	5.547207	87.09053637	-50.91611968	-96.15389668	-47.84994847	97.86834409	75.19613491	62.93269474	-45.47188515
uracil_degradation	Metabolism 1.123	260.7678942	233.7612822	116.9255475	-29.03767722	47.99804634	129.2221109	73.51145736	-8.084055244	145.7952731	-23.46920774	-9.953704132	41.25681745	30.33859509	193.5475108	100.7977158	100.9897951	-1.671658822	57.83069055	8.57783117	-41.80408563	41.02613603	6.816415124	7.392798361	13.47018359	-32.42367032	10.48311163	32.88623734	50.30156438	30.17872268	66.67067999	-58.83160643	-18.97812127	-46.57411375	6.03206521	3.131685977	-28.28858203	52.24187725	101.6534876	-30.19386249	16.98220078	35.22537756	-51.39348805	-57.91830729	78.55984479	156.3766013	111.2822945	40.74719437	24.03717317
urate_biosynthesisinosine_5-phosphate_degradation	Metabolism 1.123	57.6261631	30.8816262	-19.57914819	-14.6815681	124.8929299	-24.45275001	85.51526105	-6.32722771	118.003554	50.74272489	74.08098108	72.51787386	80.61809338	47.60663545	42.20370736	45.88873437	9.688467204	14.13942911	-26.13129529	18.12220481	56.09548907	-9.864113104	43.0385937	19.89139748	8.268731487	-70.3620009	80.20795052	119.247045	-8.202568533	16.67384455	-4.275678004	19.98930937	18.75160446	8.007334431	-54.75492099	23.21242853	25.53371139	-44.43623457	-2.05508789	-1.928252137	126.7179156	-5.651750323	-43.46462237	15.17148948	105.3623753	102.065729	59.41022487	42.37535542
urea_cycle	Metabolism 1.123	15.94074951	53.5766423	55.29930017	-65.02347806	59.49127966	-8.225842189	116.9173692	36.53419423	104.6595234	-15.8518779	114.5720255	49.9496372	104.5342179	65.2994063	11.2249082	-29.65185415	1.067205122	-68.90805203	-14.65110937	-52.17708325	1.435899395	-82.42583309	-15.30787924	8.717992906	-48.17446254	-32.94671273	84.52348198	168.5084943	-44.33376269	12.56883498	1.843495997	28.05826914	22.34589162	21.13693697	-28.03543377	46.65190784	11.32472251	25.13731104	11.81141367	-0.534280206	119.6025418	27.62509797	39.48472288	20.99786356	0.419703149	46.73229816	84.58467023	12.3331924
valine_degradation	Metabolism 1.123	110.9599505	87.60683545	15.74978601	1.291459832	81.29496102	23.32171781	120.1920741	16.05156456	79.56961928	98.01679563	56.58353679	52.09100027	60.12922796	99.85043177	108.3365509	88.70328061	28.52987411	13.02237686	12.00301449	6.265268231	8.302561443	-12.87235518	11.7233558	-4.110188816	-4.224996333	-30.10677131	77.64096905	128.3244247	0.252508135	-9.163790955	-11.54416068	22.43153923	32.08356025	46.51413222	-43.54723192	0.164959222	10.19100012	6.559875435	-15.25912511	18.39725228	92.09835808	-86.50595376	-110.7356126	-53.25303716	105.7010744	82.68422093	77.05563815	-38.1801758
wybutosine_biosynthesis	Metabolism 1.123	114.3132263	92.03499176	1.564883733	-0.78501176	121.9015533	17.85702334	114.7324798	21.64519373	108.5913266	91.06118076	90.17900925	63.21879999	85.21588884	100.7555988	125.7037533	56.40775923	8.287001063	-5.315290862	27.61145884	-8.611098053	11.62943796	-2.994757848	17.52255643	-35.72339311	-9.807725113	4.183388701	71.98052235	137.1331315	7.921992751	2.506463821	-11.07168944	52.75766674	20.3307357	25.895969	-6.910972686	-5.61970698	19.0613903	3.640661595	-6.274906747	-3.681120896	8.988082631	-69.21279561	-69.21313453	-102.8347499	113.174012	112.0282043	95.09698246	-26.30045188
zymosterol_biosynthesis	Metabolism 1.123	72.83943764	50.2843615	-28.26336873	31.34686382	78.00735905	-59.50794691	105.9938826	18.2707112	75.66978841	70.13263548	58.97979781	67.91292741	30.44413363	80.04449755	115.9800847	126.8235482	19.18724262	-49.768378	12.01078095	-27.98165821	-38.88919801	-38.88149115	-24.07106915	-0.085592641	28.58193122	-35.22244069	24.61668592	95.26456777	13.04866477	-27.65294386	-18.9351288	31.89080274	-8.264628851	40.11535568	-9.391449838	51.72486189	31.37082135	-32.30944648	-45.13004019	2.368048002	107.0169945	-82.68419117	-41.05770409	-38.22262362	81.20020153	78.04400306	46.78753557	-33.52024746
NCI_ALK1_signaling_events_Main_Pathway	NCI 1.123	150.48001	134.6976101	30.89977848	13.04599773	97.46806811	43.4642287	120.0235391	5.67335697	116.782572	61.32614403	56.49236136	90.38671748	76.11707244	108.6474493	102.1267218	114.4994004	6.665325624	28.26851946	24.41922945	-1.989862632	-1.011510739	-10.6016595	-14.82360336	-4.762346263	-20.23268744	-16.97590888	68.78149926	110.7881872	8.099080762	-6.645962225	-27.70020607	13.9222927	-19.53785687	19.30061805	-50.32310441	-34.61922958	-15.28246734	17.95063739	-20.15046344	4.420728529	72.37036575	-37.07168055	-57.16996283	-20.99913263	147.8407234	95.82982485	82.89548066	4.126703107
NCI_ALK1_signaling_events_Pathway_(endothelial_cell_migration)	NCI 1.123	124.2949134	112.7023562	8.829698836	-1.653476896	98.11672064	3.840544205	113.4072396	-4.947295998	94.13258473	74.49249028	68.36752363	67.54734248	91.71974217	103.1140941	94.65898461	94.22458294	6.906479193	-1.284870927	36.22611307	-13.49760511	-3.184138901	-2.862605804	-28.87301035	-1.4867893	-14.22434986	-11.7777001	79.91683259	104.3061629	22.17579229	-7.434157989	-27.68168798	6.120297611	-15.13542892	-1.039102832	-52.28498105	-31.35689331	-20.17788113	6.675428772	-12.23840654	9.332046516	84.89011635	-63.28544526	-78.82274589	-13.51697551	115.1229343	113.3295466	66.39640636	-27.16242564
NCI_ALK1_signaling_events_Pathway_(endothelial_cell_proliferation)	NCI 1.123	132.0992638	119.9467025	14.69086749	-3.035138078	95.6490712	15.47341698	111.7865793	-1.74794473	98.54118426	68.81255275	60.33028287	72.0565047	85.18237948	104.1819931	95.47106355	99.65722353	6.886282856	10.27270267	33.00274439	-15.64684984	-2.564293696	-4.532904363	-34.37802789	-0.92750757	-15.80124765	-17.69656001	71.89079618	102.7059415	20.78050617	-1.286667956	-31.2113211	9.204046871	-12.3903237	1.727883777	-56.23990503	-30.57087046	-21.33241134	8.999553308	-18.25521497	14.07566226	81.90698941	-57.81856015	-66.68999765	-10.67361913	123.623797	109.5090721	69.98728011	-20.59773935
NCI_ALK1_signaling_events_Pathway_(sprouting_angiogenesis)	NCI 1.123	145.8406833	144.6609988	14.84801297	-22.20364966	109.0029161	52.29003697	131.1969882	-12.61631475	119.6967977	57.04852279	50.157513	93.34731351	59.38184246	94.25788117	79.89957243	93.26601349	-26.27842669	20.91730055	10.33490727	-18.76705913	-3.865825855	-1.051829214	-51.48804703	20.6547836	-16.86211281	-21.04952717	54.85037634	127.8512142	-7.670532022	10.01054448	-27.85779185	9.119026559	-18.60127257	13.03776977	-61.65005067	-25.9966048	-29.9530729	27.76760575	-27.64694939	36.87437268	81.19979557	-4.600392694	-46.89482786	20.57129784	154.9096065	84.27691046	59.55369201	22.09293012
NCI_ALK2_signaling_events_Main_Pathway	NCI 1.123	165.9930222	107.3849119	13.81863698	16.29857545	98.12086672	2.104425064	113.7553051	-57.79209139	73.63188598	108.8096697	38.41225792	27.46775692	91.45555382	76.46787046	99.63463168	95.28268527	28.67853161	-17.61428314	55.51373467	9.463938517	12.08884926	-36.90593788	10.79238335	4.000809604	-18.74888614	3.394556593	91.83680404	107.6087288	-12.27995933	32.11361588	-20.62963484	-7.475114715	13.02837966	-3.364981834	-48.75715359	4.154453121	13.94494878	3.688562596	-5.298754158	-14.85913736	59.66262103	-39.15527582	-57.50191876	-68.31057314	175.6422388	71.14605953	70.65496338	18.25213825
NCI_AP_1_transcription_factor_network_Main_Pathway	NCI 1.123	90.02445226	161.180752	51.15282094	85.31000605	109.6722781	22.90373844	145.5938928	-16.6168281	76.08168693	92.01426666	0.204458349	93.73060986	86.24981426	155.7220387	98.46664764	118.632197	-21.24306743	36.71587595	-11.47451081	10.00115759	-38.94720343	-51.22639642	-21.28695774	7.118788135	-18.08574847	-37.3576637	64.12240501	58.61409789	-45.92199365	-6.635088772	-40.96319156	6.180771798	26.91483751	-25.09954329	-83.87496917	-50.44907252	8.352801959	-22.88408103	-63.06359559	-18.19027253	88.44037634	-28.77139134	-66.18139465	-36.3252747	149.2733077	116.4770435	57.29164336	5.179880342
NCI_ATF_2_transcription_factor_network_Main_Pathway	NCI 1.123	89.65759883	90.20422548	11.21323534	20.27505464	90.91759488	-1.937650845	102.3024387	-3.74299114	75.43859919	48.31322909	42.92194587	60.58865879	61.40879385	96.46792958	98.33783789	107.411936	1.251825454	-0.543831204	23.65212872	-1.733844672	-4.725921205	-13.55593858	-11.73420779	10.22434305	-12.89481553	-16.7424581	56.19125674	94.79671245	7.053311008	5.528386551	-23.27044503	12.60348674	-2.96879492	7.984794092	-56.490222	-23.10742392	-1.098276618	0.686936214	-25.52271651	-7.186864104	67.19750193	-27.65167666	-59.21993694	-32.75131923	104.4045963	91.13494046	71.87433134	-9.489789781
NCI_ATM_Main_Pathway	NCI 1.123	81.77334586	46.34689558	-4.269656708	7.287263102	66.01885887	-12.62567744	89.64406858	7.879292652	56.57636171	50.24097051	38.05665691	58.58744531	28.67267004	63.66132643	90.29880743	91.10570604	-7.949210993	-11.69699847	9.310873483	1.889659725	-11.85970316	-0.460675653	-1.187630802	5.243587739	-11.55722588	-4.620307452	32.77277033	107.7148428	16.64705831	-0.860540771	-4.888037031	9.354913999	6.267795707	12.93016967	-38.89564779	3.678782891	3.828158634	-7.308321139	-29.33763754	7.953729003	58.429716	-62.10497573	-68.25764182	-48.9537103	90.82948765	67.59879449	71.59939856	-34.30829394
NCI_ATM_Pathway_(G1_S_transition_checkpoint)	NCI 1.123	103.7905904	58.44434681	-4.552394282	7.340193559	81.65235216	-13.33275636	115.3715233	14.31485249	72.05542835	69.7380215	47.55751495	67.26607484	38.16033514	81.02097937	106.9221693	108.1368909	-3.264857695	-6.389894229	17.44970625	0.917043094	-16.16978649	0.94870115	-0.850219909	0.600308	-10.9741481	-10.71110206	43.76302887	126.7166949	19.43969688	-3.117542279	-6.416261403	9.928755772	5.205420809	20.47659675	-47.10857009	6.499777331	4.928551416	-7.711652382	-35.09956893	2.763902731	73.83050815	-65.71202846	-82.39637731	-56.21106959	109.7436171	78.69388038	89.01997943	-40.59698821
NCI_ATM_Pathway_(G2_M_transition_checkpoint)	NCI 1.123	127.4477422	93.19140644	11.96283287	24.456878	93.6233236	-4.101018967	110.6917941	10.37900184	96.36007654	76.62345778	65.33411367	77.69726124	61.91414819	93.64072566	132.7824423	123.6640921	4.321246025	-2.5250493	12.69524431	15.71178208	-13.53663475	-12.56894059	7.593841869	-1.229490519	-15.18105515	-11.35795382	39.57256417	144.4425293	19.08014642	-1.511225449	-12.6831481	22.74221307	-6.955071172	6.688671498	-55.65190787	-9.137124708	-2.698395511	-10.47817503	-35.69084661	28.01933436	73.60336066	-126.033295	-111.3576227	-69.12685979	133.9376797	110.6893825	87.03172744	-50.62038415
NCI_ATM_Pathway_(Pathway_rRNA_transcription_via_ATM)	NCI 1.123	105.5309022	64.00110067	-2.722228032	-8.621192249	75.70633973	-12.18610138	104.954364	2.45786528	73.01321338	56.91082946	37.46191065	69.82334791	35.40775799	87.90118065	112.2572902	107.5130374	-3.996102051	11.0934	25.25499061	-2.403733231	-12.43726621	-4.474657365	0.721692514	9.371327619	-8.38825215	-6.649793543	33.69541153	119.7244516	14.77201383	2.276369434	-0.582377351	8.918013414	13.0766943	5.909091596	-59.38198278	0.028645407	3.352441224	-13.57197998	-48.50204881	15.65739843	64.86433303	-80.06726449	-118.2353655	-68.54570083	126.6876898	70.76182541	86.425459	-54.46562067
NCI_ATM_Pathway_(apoptosis)	NCI 1.123	123.5513821	105.0986616	24.35841564	13.69253353	82.94608931	-1.032960437	126.920411	4.787735892	112.2190888	69.4717426	58.91886025	67.14349051	62.16300126	99.27074207	142.851687	111.2801484	15.39205234	19.88021958	27.51817095	6.984563478	-13.9258182	-16.84526412	17.30772786	5.079275628	-25.66473755	-21.4413829	43.74254709	130.5673111	12.35831086	-10.05224448	-5.817262714	11.67442383	-27.06077741	10.24502551	-41.49633668	-1.015150801	-1.303950693	-15.67167104	-25.68292878	7.496949759	79.02818142	-93.82659002	-109.9837393	-32.82414268	126.8582117	105.1707328	92.23252274	-35.1638052
NCI_ATM_Pathway_(chromatin_remodeling)	NCI 1.123	106.0010541	59.61406134	-7.899864179	-0.518803398	80.3155211	-17.84276053	101.5749044	4.57001143	73.35687966	74.70167408	41.47429432	63.97606666	40.30030237	91.26064805	115.7044206	99.92636039	-0.381524552	3.164789165	17.67508658	-2.540254689	-5.488217135	-3.207001202	2.914754966	-3.810232982	-11.18326421	-3.933236332	36.86061629	118.7044417	12.08928505	-1.707844276	-7.079187265	15.70955243	9.982852614	15.22563415	-58.0278766	-4.375079544	0.049938839	-3.155544156	-45.8954472	-0.556339266	61.69105848	-58.40697586	-94.16007172	-49.95553757	121.3928389	59.14097436	80.59255765	-33.63763268
NCI_ATM_Pathway_(double_strand_break_repair_via_nonhomologous_end_joining)	NCI 1.123	114.9143859	69.08555841	1.723314016	6.363802709	86.69357933	-15.34535358	111.5679466	8.197444824	79.27748772	76.63393179	52.29739359	70.63238112	47.42421435	101.7613516	117.0390684	104.4974952	0.162658944	17.38537853	28.09003078	0.653803302	-7.95466316	-3.83304046	5.489400191	-2.914842196	-11.33583613	-3.958958005	49.07600571	124.7035924	11.86026539	-1.729090306	-1.992502483	7.383466245	6.459880606	12.92622627	-49.35951144	-4.956408601	0.810333256	-8.667545478	-33.61921779	2.185630884	76.76433846	-87.26330955	-122.7956222	-57.92017406	126.1258753	74.58836514	95.59713994	-55.40152907
NCI_ATR_signaling_Main_Pathway	NCI 1.123	108.6019851	60.93267757	-9.372916801	14.73729675	69.83778733	-3.109077119	124.973728	24.9349703	66.64120936	58.63352293	48.75083834	73.36434763	42.90505683	71.50098503	106.9183068	103.3652838	-8.172050732	6.384283053	3.198298432	6.153399245	-17.91778643	-11.70168885	2.502137232	3.861641494	-2.383368949	-3.501789051	64.62305465	131.8871696	25.93359498	13.9420748	-5.231753982	14.74614442	13.83522463	11.77466678	-24.78304117	9.613522333	5.2308127	-9.343329898	-30.04955284	5.916338132	73.81122811	-88.66519731	-93.76149239	-66.88564801	112.3780044	82.64560295	76.24441574	-45.92237828
NCI_ATR_signaling_Pathway_(Pathway_negative_regulation_of_transcription_during_mitosis_via_CHEK1)	NCI 1.123	121.5358871	74.58605781	-2.572169137	9.011794291	78.67599501	-2.62936694	135.5456594	25.761544	77.67879763	65.34249243	52.92764824	78.29941512	53.1904658	83.84179148	118.3728898	107.0618612	-3.248988161	13.35254833	7.652879707	5.275824469	-17.33081369	-12.93465933	0.255868509	8.269427073	-1.986012015	-4.554316371	71.80688631	141.8218506	23.94601358	12.47050482	-3.988310051	19.90198535	12.01279091	16.1206813	-28.13183306	4.496696528	6.871671579	-7.522440611	-32.46213503	11.04417724	82.87764204	-91.96235713	-106.9671444	-64.87947482	118.7466418	90.49089173	85.49154135	-47.46928927
NCI_ATR_signaling_Pathway_(regulation_of_double_strand_break_repair_via_homologous_recombination)	NCI 1.123	119.8672894	73.35479744	-4.812177698	12.53471589	77.34597527	-0.871149159	136.7538983	27.47794756	76.30798957	60.75546759	56.4521982	79.45167978	49.33591584	82.57352081	117.6415818	108.7664022	-6.903688035	8.698097278	5.674667683	4.397406104	-17.75107881	-12.45133942	1.170161068	5.692839002	-0.628424742	-5.703488312	67.17704876	143.1745099	24.4718107	12.386588	-4.600419514	17.4273816	10.45665671	16.77683649	-27.61098445	6.063268758	5.553032835	-8.44510136	-33.04721294	7.787991948	81.78977306	-97.22170994	-107.793889	-66.68512614	120.8198407	90.83567514	84.80471252	-50.59401269
NCI_ATR_signaling_Pathway_(response_to_G2_M_transition_DNA_damage_checkpoint_signal)	NCI 1.123	122.1462565	71.46049126	-6.852783826	11.82373474	78.87590866	-4.893213556	135.4212327	25.9472137	74.87960425	70.29445167	52.61534476	78.13030759	51.52960691	83.03340881	118.3261349	110.0040971	-4.150441785	9.857240822	6.289392843	4.995422362	-19.99955883	-12.59840518	0.602913582	5.628342182	-4.477765859	-4.229834117	70.31329163	142.6288364	25.93378336	12.84747988	-6.898718448	18.33921452	11.85733509	14.75537847	-30.26929633	5.443373226	6.226000193	-7.982263693	-34.4317847	10.42630669	83.0518246	-88.36222949	-101.730011	-67.53267038	119.6823099	89.30918373	85.91586949	-46.77125112
NCI_Alpha4_beta1_integrin_signaling_events_Main_Pathway	NCI 1.123	125.2153522	113.0001314	8.741947173	3.89238867	86.91492973	25.44646738	128.2506936	22.47294681	102.9629591	53.41851808	40.14950196	71.2448094	45.89501262	89.9535113	94.20325213	105.703429	1.888332805	4.739946505	13.13526729	-11.16396041	16.58937244	-6.784605564	-20.1464718	19.01493005	-12.76178054	-9.015951995	52.88438575	122.4492796	5.242545837	-8.070084391	-6.775984777	9.92282663	-15.87477399	11.57368813	-50.02687336	-39.12277586	-11.71136545	14.60379362	-21.5868494	-2.931692946	68.16962901	-38.43007022	-58.8679539	-4.479631566	131.07939	89.59181106	66.3061616	3.297876633
NCI_Alpha4_beta1_integrin_signaling_events_Pathway_(cell_adhesion)	NCI 1.123	182.3040551	187.4124248	30.50871139	30.24958253	104.3526279	132.478314	132.8914406	34.02533653	133.0610076	-2.768262857	18.50752233	103.670114	24.05179651	130.2096132	90.4164809	99.31466785	6.168984698	48.50614156	16.62266881	-31.39637624	13.82845529	15.80930294	-32.73764813	37.94648918	3.226726813	-0.259336928	36.8062078	100.8010283	-11.40311246	-14.47827831	-10.66751433	12.22936876	15.8915146	18.00215632	-37.15461636	-50.03316011	1.650898729	46.64599289	-53.78251257	31.50557316	44.80251365	-28.74281899	-36.23063676	32.17287173	181.7422226	55.86860441	94.81934259	37.61250289
NCI_Alpha4_beta1_integrin_signaling_events_Pathway_(cell_migration)	NCI 1.123	159.7720494	138.3128667	5.920769918	13.02869953	104.9468424	43.34382606	142.5946314	30.29557061	123.2804148	69.1149945	49.00254267	85.58945903	52.76844232	101.3669296	105.6200363	134.5625008	14.46266592	34.8174442	28.45369666	-15.32239123	15.7906139	-12.62944708	-19.5068077	12.32698736	-22.21074185	-3.626616463	69.81251516	138.087585	12.73306257	-2.517385413	4.982795813	4.641386424	-15.60629257	12.56072064	-40.66269054	-46.33554018	-8.186703033	22.77105673	-30.4942228	-11.68162726	66.32459072	-45.09241056	-72.86680926	-20.48434015	164.4432255	102.9304222	81.80744637	1.136355782
NCI_Alpha4_beta1_integrin_signaling_events_Pathway_(lamellipodium_assembly)	NCI 1.123	98.03284381	77.95097563	-1.061507107	-2.719317113	62.01319966	17.56637604	100.9939077	13.64176429	75.24208762	55.56896107	11.94638309	60.84472861	15.92978605	72.52707003	88.43918669	111.2649207	-14.76923781	-3.238249087	-18.41354029	-13.24450848	13.67698584	-16.48874517	-38.8756327	16.17635544	-16.3478722	-12.885392	11.83944682	104.207009	4.365797927	-22.13777022	-23.94863214	-11.2399172	-19.42904173	18.09387809	-71.86209071	-43.29671346	-12.43340509	28.81927751	-36.34127412	-9.651030071	41.59667076	3.562634586	-15.9544239	-1.929439943	100.5781503	33.51779181	66.24890907	23.77999432
NCI_Alpha6_beta4_integrin_ligand_interactions_Main_Pathway	NCI 1.123	146.8097122	88.63591013	2.138056983	46.69088712	103.9204088	-6.920371052	113.8982075	-14.0848433	114.9889377	64.51578147	42.9290028	102.7990018	104.5927211	127.2034024	110.0360266	135.7281496	4.202421517	74.45714579	27.24484157	-3.946895557	14.22629444	-19.91637058	-25.8397078	7.552194518	-8.333179454	-19.11904388	73.86597263	88.43824108	-11.97970171	-12.4069417	-59.19313999	18.36885238	-30.50899356	-22.84905512	-67.54581708	-69.98226461	-37.84239389	-2.177216527	-45.24008404	-11.97839685	68.75836958	28.39072162	-12.57924671	-5.825801847	136.0250583	83.51463845	86.57430577	57.43503654
NCI_Alpha9_beta1_integrin_signaling_events_Main_Pathway	NCI 1.123	166.8967717	150.7113225	9.986737078	20.72573991	83.66577592	120.6159272	121.9163644	1.890134042	127.1555019	27.22929183	0.007890954	88.85741285	31.83500561	111.4041043	72.8459302	108.563005	-0.023113562	40.17597134	35.82295629	-0.286960145	8.38324021	26.08131308	-39.81748578	29.37491898	-7.308965938	5.433682449	48.19469353	114.6753185	-6.950339768	-6.779491662	-26.47586522	-2.055416686	-2.254330143	0.110046814	-47.89676924	-13.02563126	-5.651864892	51.93775297	-38.00728901	10.83667135	59.45363431	0.762070412	-18.41744389	27.97350944	153.1551994	56.2728623	73.03363657	44.01627678
NCI_Alpha9_beta1_integrin_signaling_events_Pathway_(cell_migration)	NCI 1.123	120.2219172	86.37328342	12.08483333	-4.29240857	100.7121956	31.21188281	132.071638	-22.83417214	125.1139997	69.85909119	54.11311312	85.47941114	73.77416934	116.5761148	87.86281547	119.2629471	-35.22085811	-56.09486781	29.47198216	-0.187143652	11.56192315	19.47312241	-52.58321593	16.73719034	-20.23110192	-11.81090924	44.16722543	129.7467577	-16.35578443	-1.98062679	-59.55409392	21.70057964	-13.67366104	-3.914003418	-81.7564026	-12.75649417	-20.18484488	21.55777269	-38.06823192	-18.70074715	122.5422386	40.65714887	11.84814226	21.05119392	129.7456738	78.42790169	75.50247126	33.61576608
NCI_AlphaE_beta7_integrin_cell_surface_interactions_Main_Pathway	NCI 1.123	93.71009793	102.7509423	28.44663889	32.23177588	89.58593265	-0.610401451	113.4926911	-13.69003196	113.4850494	15.92878708	47.19448187	14.52270344	60.63985807	91.82241121	77.5703755	70.43408224	-10.70748687	-14.84360041	6.346841395	4.425182101	19.61912293	-29.46053753	40.79500258	12.33028067	-0.528790651	-5.121040573	70.02748702	103.3597555	9.42929721	72.43652962	-18.8573074	37.18572535	34.32867216	4.086904189	-9.10436486	-35.09632968	21.30552605	11.60535916	-15.76280086	5.174808492	56.19204997	-11.71957212	-50.86821117	16.0712808	104.1458554	90.32995345	47.35398366	60.49208212
NCI_Alpha_synuclein_signaling_Main_Pathway	NCI 1.123	104.7571786	107.1469324	33.03197211	6.266358787	80.71470623	53.8866905	75.59813259	1.950163454	98.12401457	15.99256115	52.01246145	36.11333102	61.00953103	74.29231637	72.27609905	71.60526673	-6.166977534	-7.081389673	36.67447579	9.515177052	6.053072708	-0.303233418	5.373487155	8.553061505	-1.425369915	-12.68696521	60.74551723	81.45799245	7.887165391	15.9956708	-11.65947099	7.538196533	2.716949865	-10.98865014	-57.57795417	-16.46261397	0.612994541	26.7282917	-1.522290801	9.264250646	41.53540503	-29.29516835	-36.51739328	-6.131296084	115.3501826	109.9004707	36.75707866	15.97205647
NCI_Alpha_synuclein_signaling_Pathway_(Pathway_degradation_of_SNCA)	NCI 1.123	138.4519344	127.1382145	30.08422405	14.30662877	74.97376941	64.42979507	110.075058	-13.0954602	111.0597132	46.93512613	30.6967101	69.12905691	99.08744398	88.86744815	103.847654	55.15988739	6.359958205	51.28420016	66.78371565	-8.424932284	-2.651228007	-33.62544167	58.74230735	22.69008028	9.397501312	-21.709949	97.62605954	96.4998794	-15.37344506	45.84630503	2.715680616	3.782812293	-7.674824319	-11.03651171	-31.81990141	5.829930795	9.724076245	-14.61720678	-2.263717227	15.10971418	50.68367152	-39.63906761	-4.71083414	41.8373214	133.6221065	71.48257364	47.38201969	47.80045456
NCI_Alpha_synuclein_signaling_Pathway_(Pathway_negative_regulation_of_transcription_via_SNCA)	NCI 1.123	176.112264	162.9435405	39.05492947	31.70215356	92.44035328	86.54655349	122.1294623	-23.37065993	125.5062054	49.26331708	35.60529358	85.61991959	138.6658553	108.226791	108.8284134	66.68874796	8.446680765	74.44439542	107.772388	-4.226007205	-13.9156195	-25.01193376	66.50748586	28.05223032	10.27885411	-21.07177966	124.7762366	114.5536498	-20.20964435	62.28962497	-0.826715593	-1.835741442	-12.70804466	-32.49890694	-51.95573689	0.269874524	0.135473812	-15.56342135	-7.998886648	16.81502381	38.48512079	-74.89237633	-16.42632742	53.78238701	167.2969499	95.03769455	57.06537752	56.85444824
NCI_Alpha_synuclein_signaling_Pathway_(Pathway_negative_regulation_of_transcription_via_TOR1A_SNCA_STUB1_FKBP1A)	NCI 1.123	134.1694238	133.9235424	34.85725712	7.051288793	105.289404	72.02291538	93.25485816	-9.916699955	109.5799686	4.843876659	61.20683446	38.52691887	72.71068456	87.96634647	62.60717948	77.6056857	-19.91647547	-20.55959625	43.90403633	10.70324155	0.531024732	1.924720243	7.231503179	10.96947424	-4.1220947	-16.17784283	68.64585032	95.73515976	-0.295296832	24.22687509	-14.61961841	-2.744357317	4.473470334	-23.36538132	-74.40954278	-22.51961021	-4.039618989	24.38486169	-0.955560511	21.96518785	48.77712458	-42.58687474	-53.43110503	17.06997661	144.7866059	133.3533067	41.35941852	15.77352317
NCI_Alpha_synuclein_signaling_Pathway_(Pathway_positive_regulation_of_gene_specific_transcription_via_SNCA)	NCI 1.123	176.112264	162.9435405	39.05492947	31.70215356	92.44035328	86.54655349	122.1294623	-23.37065993	125.5062054	49.26331708	35.60529358	85.61991959	138.6658553	108.226791	108.8284134	66.68874796	8.446680765	74.44439542	107.772388	-4.226007205	-13.9156195	-25.01193376	66.50748586	28.05223032	10.27885411	-21.07177966	124.7762366	114.5536498	-20.20964435	62.28962497	-0.826715593	-1.835741442	-12.70804466	-32.49890694	-51.95573689	0.269874524	0.135473812	-15.56342135	-7.998886648	16.81502381	38.48512079	-74.89237633	-16.42632742	53.78238701	167.2969499	95.03769455	57.06537752	56.85444824
NCI_Alpha_synuclein_signaling_Pathway_(Pathway_positive_regulation_of_gene_specific_transcription_via_TOR1A_SNCA_FKBP1A_STUB1)	NCI 1.123	134.1694238	133.9235424	34.85725712	7.051288793	105.289404	72.02291538	93.25485816	-9.916699955	109.5799686	4.843876659	61.20683446	38.52691887	72.71068456	87.96634647	62.60717948	77.6056857	-19.91647547	-20.55959625	43.90403633	10.70324155	0.531024732	1.924720243	7.231503179	10.96947424	-4.1220947	-16.17784283	68.64585032	95.73515976	-0.295296832	24.22687509	-14.61961841	-2.744357317	4.473470334	-23.36538132	-74.40954278	-22.51961021	-4.039618989	24.38486169	-0.955560511	21.96518785	48.77712458	-42.58687474	-53.43110503	17.06997661	144.7866059	133.3533067	41.35941852	15.77352317
NCI_Alpha_synuclein_signaling_Pathway_(cell_death)	NCI 1.123	140.0189012	133.1712439	36.11263697	15.88877677	102.2487242	72.12269341	92.12059768	2.119206667	108.7679473	7.383970934	57.88992084	44.2269694	74.68145453	85.47407972	69.96489735	80.84438769	-23.29521361	-25.21154294	40.61337293	26.11258409	-3.200915091	10.29599122	8.187690537	8.48203926	3.24972638	-14.76946215	64.88554937	105.4030809	11.05436618	14.69082661	-11.82578094	-3.673309472	2.55481467	-17.7700876	-69.86237048	-27.44149826	-5.434675293	23.81795941	-5.531763464	23.97462752	39.22771936	-43.49345345	-48.0790911	10.46976706	145.9967253	126.129773	42.0159631	19.15100505
NCI_Alpha_synuclein_signaling_Pathway_(neuron_apoptosis)	NCI 1.123	125.9278048	129.5547159	34.84513433	2.449890704	97.58962747	68.41402503	95.97263768	-5.859521383	103.5361465	3.324335323	56.17950093	36.35893809	72.13540645	82.38951769	65.31927128	72.58178053	-21.66678406	-14.30032949	43.66555228	2.923665639	-2.320599663	2.656675802	4.65591236	12.19107031	-4.810486717	-16.20656946	70.46418911	97.855083	1.064321511	19.50640652	-13.40101521	-2.909009897	7.516257896	-21.16972258	-67.57805443	-19.2134781	-2.708973875	22.53145821	2.614915775	21.99755201	49.09107386	-41.7320243	-52.29522731	14.51514397	136.3639214	125.9996641	42.82995387	10.27071173
NCI_Alpha_synuclein_signaling_Pathway_(proteasomal_ubiquitin_dependent_protein_catabolic_process)	NCI 1.123	140.0189012	133.1712439	36.11263697	15.88877677	102.2487242	72.12269341	92.12059768	2.119206667	108.7679473	7.383970934	57.88992084	44.2269694	74.68145453	85.47407972	69.96489735	80.84438769	-23.29521361	-25.21154294	40.61337293	26.11258409	-3.200915091	10.29599122	8.187690537	8.48203926	3.24972638	-14.76946215	64.88554937	105.4030809	11.05436618	14.69082661	-11.82578094	-3.673309472	2.55481467	-17.7700876	-69.86237048	-27.44149826	-5.434675293	23.81795941	-5.531763464	23.97462752	39.22771936	-43.49345345	-48.0790911	10.46976706	145.9967253	126.129773	42.0159631	19.15100505
NCI_Alpha_synuclein_signaling_Pathway_(protein_targeting_to_lysosome)	NCI 1.123	134.1694238	133.9235424	34.85725712	7.051288793	105.289404	72.02291538	93.25485816	-9.916699955	109.5799686	4.843876659	61.20683446	38.52691887	72.71068456	87.96634647	62.60717948	77.6056857	-19.91647547	-20.55959625	43.90403633	10.70324155	0.531024732	1.924720243	7.231503179	10.96947424	-4.1220947	-16.17784283	68.64585032	95.73515976	-0.295296832	24.22687509	-14.61961841	-2.744357317	4.473470334	-23.36538132	-74.40954278	-22.51961021	-4.039618989	24.38486169	-0.955560511	21.96518785	48.77712458	-42.58687474	-53.43110503	17.06997661	144.7866059	133.3533067	41.35941852	15.77352317
NCI_Alternative_NF_kappaB_Main_Pathway	NCI 1.123	93.56509549	90.65524622	13.06987797	2.393256337	98.32045024	35.40835546	103.6526006	-14.78308469	96.32456717	30.36532296	28.21229847	54.87145477	37.47233172	97.5041802	100.1753096	88.80659587	-13.17964069	-0.942033204	14.03320592	-8.87542698	9.64386127	-23.93051152	-3.459351328	30.16243805	-30.38605273	10.6784246	43.74472528	85.01466206	-16.06174322	27.16815725	-35.63788361	8.725976324	-13.53809814	9.643771454	-74.69592791	4.389406991	5.919837189	15.12056819	-24.88187103	-18.64343454	54.50358673	14.50093454	-41.43225956	-18.60880205	123.4300044	109.4279295	65.77858027	22.45369257
NCI_Alternative_NF_kappaB_Pathway_(regulation_of_B_cell_activation)	NCI 1.123	93.56509549	90.65524622	13.06987797	2.393256337	98.32045024	35.40835546	103.6526006	-14.78308469	96.32456717	30.36532296	28.21229847	54.87145477	37.47233172	97.5041802	100.1753096	88.80659587	-13.17964069	-0.942033204	14.03320592	-8.87542698	9.64386127	-23.93051152	-3.459351328	30.16243805	-30.38605273	10.6784246	43.74472528	85.01466206	-16.06174322	27.16815725	-35.63788361	8.725976324	-13.53809814	9.643771454	-74.69592791	4.389406991	5.919837189	15.12056819	-24.88187103	-18.64343454	54.50358673	14.50093454	-41.43225956	-18.60880205	123.4300044	109.4279295	65.77858027	22.45369257
NCI_Angiopoietin_receptor_Tie2_mediated_signaling_Main_Pathway	NCI 1.123	133.5404628	118.1312807	16.20450943	16.08419018	94.53561695	36.37791841	117.6901725	16.61246659	106.0698075	43.47318895	54.22266031	81.44304068	61.66769196	107.2523731	98.90070274	104.6065452	2.826696858	7.963914711	29.70034093	-5.281798867	-2.823293535	-11.60367691	-2.990860741	9.379982861	-13.1503668	2.01155288	53.60967343	120.6084696	13.49759957	-14.17882057	-14.61815648	15.66589303	-3.095847152	16.70785823	-54.82229468	-29.43020345	-13.96348284	12.33337154	-34.23950038	9.621911336	69.08229273	-31.56703098	-50.02378966	-12.55775211	137.3176475	83.2139872	76.85015579	-1.247700024
NCI_Angiopoietin_receptor_Tie2_mediated_signaling_Pathway_(MAPKKK_cascade)	NCI 1.123	168.8834548	141.7215931	26.85933934	8.091791064	104.9468348	36.05831301	148.0016194	28.19335664	111.4468739	-1.975387008	57.94790642	89.67898706	67.05514794	128.7096837	54.36363261	102.8979991	22.03892945	1.182987597	66.20112719	34.59626029	-12.12543398	-17.03762473	26.60569407	21.29117575	-25.41309326	29.15145144	27.94275102	126.3205023	23.14079643	-32.9561414	5.770640591	17.47424993	31.67008909	24.70910317	-89.54382846	-66.92747766	-55.74440396	-1.048879669	-98.50955526	42.06697279	69.10930846	-25.11196938	-30.86067965	-32.90625453	131.0283717	131.4063134	40.84971809	-17.70782067
NCI_Angiopoietin_receptor_Tie2_mediated_signaling_Pathway_(chemokinesis)	NCI 1.123	174.3387348	161.590986	17.10359658	23.52181732	116.1082363	69.08963014	138.030807	17.23592288	135.0603384	50.03935967	67.79457601	107.2038553	69.76477224	147.975368	101.6689218	112.9984331	12.05692287	23.1585308	51.21608658	-3.971493969	3.526035917	-20.94654539	-6.425526501	11.39793952	-11.08944893	-2.368701696	70.73583395	151.5209767	46.3021308	-7.65764965	-14.1744074	38.60266892	-15.85508215	20.42185026	-42.63113178	-42.17951858	-21.82936672	22.92058412	-38.71838111	18.67969025	87.19130631	-69.00607964	-89.96239749	-15.25212186	168.276843	105.7861047	114.569828	-11.82778244
NCI_Angiopoietin_receptor_Tie2_mediated_signaling_Pathway_(negative_regulation_of_caspase_activity)	NCI 1.123	175.2965956	154.5245174	16.9516753	24.12035433	113.9196586	68.45367127	126.7599995	20.43898732	136.6383082	48.8995431	66.41827486	104.357152	68.55895936	144.4267192	99.60244059	106.4240849	17.84026416	12.30963071	52.57472105	-0.637008701	7.511463733	-21.25670953	-4.891324967	20.54485243	-7.142450088	-2.572580003	61.36815947	141.8101317	44.97063894	-3.279061125	-19.93831077	40.88384132	-22.16344235	8.646055207	-51.43505899	-42.22512731	-22.50702586	22.63181239	-40.10064011	17.86175435	80.23460121	-43.49366111	-76.33271123	-0.966563434	163.914816	105.5360747	104.4250008	-1.939705236
NCI_Angiopoietin_receptor_Tie2_mediated_signaling_Pathway_(tube_development)	NCI 1.123	203.5715515	196.1379785	8.03722463	35.45817306	110.1884741	150.0177707	112.3172391	-8.065386617	159.5192881	71.37169287	91.45664907	113.4559963	109.5759079	182.5840097	71.76744595	128.0478852	9.681161399	22.39509559	63.22976652	-4.996614283	3.482281583	-13.06369008	21.78480927	9.938702575	13.00864978	-25.36386208	89.85109323	141.1286266	55.4210779	-4.842578018	-40.89228628	-12.5909931	-25.02036979	5.165967791	-73.63372794	-26.73859057	-28.61359349	43.74032672	-58.62757873	18.69272397	75.88716391	-59.76780391	-89.72700153	-13.55833255	218.660997	111.2602824	150.9717403	-1.031641136
NCI_Angiopoietin_receptor_Tie2_mediated_signaling_Pathway_(vasculogenesis)	NCI 1.123	127.2731478	103.6422607	28.35540801	36.93863944	107.7715164	-0.436425984	114.9252231	30.68181571	95.52902897	87.4659644	59.06583247	99.54913566	62.48808697	123.6518552	113.675401	88.03251814	26.00223651	-59.11765062	9.342522242	10.70283577	-5.193699289	-23.65848783	12.66671507	8.828128104	-6.638697968	-12.7688333	31.74438872	134.250006	34.73379433	-19.36856956	-45.09400075	37.31084868	-28.6554198	17.53682695	-71.52440174	-30.87929095	-6.563334173	-19.38229245	-63.61466334	12.10029728	81.85730006	-18.89211521	-54.1990752	-10.47311437	118.2554491	91.93915625	108.7735419	-16.9065003
NCI_Arf1_Main_Pathway	NCI 1.123	91.69248479	89.5881167	13.15787102	6.621053938	77.17612901	20.77203957	92.93554476	5.192791593	95.35818655	24.66665156	26.86426195	46.01294274	58.28400405	65.17504427	90.83066877	71.59562651	4.568061732	10.34976544	6.525859906	-12.87405435	16.29738378	-21.81812072	-8.047586963	30.51100977	0.976160248	-1.243861528	52.67363463	93.21172656	5.23182036	10.15870873	-15.34688934	11.27329571	11.38789661	16.31040132	-48.2121143	-21.41580883	-5.466220933	11.05006988	-26.57523138	6.491453711	62.14529338	-0.904598538	-26.7881827	-2.562000202	88.35322707	56.3056274	57.00599485	14.26720509
NCI_Arf1_Pathway_(actin_filament_polymerization)	NCI 1.123	40.62398058	57.00562495	0.746958855	8.442963145	79.13250409	12.71738918	98.7717125	18.77955661	87.49424458	24.8962346	32.01936922	49.63273143	63.68775437	33.95243497	68.13214639	52.67296319	-9.408094931	8.592463907	-4.347240491	-26.33143302	1.065140404	-21.35852787	1.549944186	13.8052956	-7.656347891	-18.86602607	83.79598444	101.2244695	-17.26340258	4.259452632	-2.965944098	15.46788769	3.940483659	29.75910891	-21.18840844	-3.105771725	-13.27029976	-4.486806183	9.318616626	5.95053205	89.30339352	-7.635077014	-21.81253825	-12.29533461	51.00281601	40.25367226	54.11668419	-0.186497238
NCI_Arf6_downstream_Main_Pathway	NCI 1.123	72.95774674	65.79414435	12.83933782	6.422908687	83.15686578	-2.865692052	95.73846252	20.42603051	74.27164218	42.74243472	54.59890447	48.51597024	58.46114753	69.33606886	71.99067973	81.95416635	9.339682973	-21.4871805	12.85739997	-12.92121964	10.31821144	-13.17474962	-1.424077532	22.95388199	-8.160246313	-11.53932707	56.97844135	90.11253839	-5.286683931	0.74483516	-10.78460312	20.64122419	-3.250856707	18.33171266	-54.22387596	-21.9729644	-8.758897189	-3.127499734	-2.907830831	-4.925507894	77.12253079	-10.49092277	-36.93427467	-16.50572407	77.04068699	80.74830658	47.75571296	-0.145227576
NCI_Arf6_downstream_Pathway_(Tumor_Cell_Invasion)	NCI 1.123	83.33368711	78.21452735	21.49532212	-8.517931633	107.164838	7.678021762	119.0536077	42.04863292	98.59135577	12.56444919	73.02458573	46.2239877	48.48813707	61.49707372	71.21834476	89.23286028	2.125635564	-21.96721136	35.64106794	-28.99694269	4.937803157	-13.20274235	-3.353515353	20.91657366	6.470616035	-15.11419299	60.71811234	110.5458023	-36.71437303	9.068498431	-32.9369662	16.91462391	-25.98705301	35.57050344	-79.64363298	-10.43621598	-6.288560934	-10.40750176	15.90663598	10.46316329	101.084317	10.90492999	-48.29621318	-13.80478733	88.3197038	100.9929938	39.97401575	1.03935812
NCI_Arf6_downstream_Pathway_(actin_filament_bundle_formation)	NCI 1.123	-32.77676843	-26.22022043	16.42365715	-2.220351878	16.65853004	-31.16708817	-51.03933252	-11.358681	-29.11212838	1.232347191	-3.12007555	-19.62519547	-2.479055052	-10.96093497	-24.46257029	-33.53336511	0.535335298	-40.16433345	2.929866351	32.61255607	5.351360151	-5.148055963	4.656397815	25.93484154	-3.823787398	30.86154706	-48.2868725	-57.07278569	-37.83815051	-4.100964276	1.641790802	-14.2517514	-16.07844309	-30.23040115	-45.85487601	-19.58654133	-6.992823232	-3.120941942	-14.2233186	-0.698402708	-31.20855054	39.73341243	36.38612751	8.994112726	-14.34633952	-13.5663984	-42.38602688	14.8127894
NCI_Arf6_downstream_Pathway_(cortical_actin_cytoskeleton_organization)	NCI 1.123	89.98871393	107.5208009	21.73674684	-0.486817207	128.1916771	-22.01134648	139.1329193	42.86998847	87.18476087	42.16067952	81.00967389	77.81316072	53.4561539	89.69886266	89.3108301	103.4438134	-4.277224628	-6.635731951	0.99211952	-35.79366414	-5.503170274	-7.00313634	-5.517719781	24.33300215	-11.63935911	-18.26879587	77.79403703	130.7377486	-0.587366424	12.71095356	10.01704032	27.44438789	-7.685837666	32.96133673	-45.78514699	-23.8234952	3.781274849	-6.37219499	-15.9872452	10.16269467	82.80233802	-56.97378773	-82.54627485	-26.47273698	94.79425978	129.4013151	64.56596368	-23.81235126
NCI_Arf6_downstream_Pathway_(lamellipodium_assembly)	NCI 1.123	89.98871393	107.5208009	21.73674684	-0.486817207	128.1916771	-22.01134648	139.1329193	42.86998847	87.18476087	42.16067952	81.00967389	77.81316072	53.4561539	89.69886266	89.3108301	103.4438134	-4.277224628	-6.635731951	0.99211952	-35.79366414	-5.503170274	-7.00313634	-5.517719781	24.33300215	-11.63935911	-18.26879587	77.79403703	130.7377486	-0.587366424	12.71095356	10.01704032	27.44438789	-7.685837666	32.96133673	-45.78514699	-23.8234952	3.781274849	-6.37219499	-15.9872452	10.16269467	82.80233802	-56.97378773	-82.54627485	-26.47273698	94.79425978	129.4013151	64.56596368	-23.81235126
NCI_Arf6_downstream_Pathway_(liver_development)	NCI 1.123	104.4441344	120.4105074	17.03829474	-12.07602816	151.1838004	-17.74465013	102.3857624	-5.303341801	108.6782784	76.87517216	115.0495905	79.11412698	116.1085557	92.9244308	95.48398552	55.43418503	-8.9148454	24.52505094	36.35115095	-7.440617226	-27.17529362	-52.44022352	10.41335618	-11.24011561	2.375075943	4.035255028	90.59874458	93.85242322	-74.75457865	24.77783166	-69.69357856	47.9118429	0.590452416	-24.41245569	-56.11342444	-20.68430919	8.678783811	-12.07602816	-11.42124227	0.139275369	99.85606691	-23.34468374	-96.91536324	-57.54079667	136.9433675	119.8461938	17.33790003	-8.80881959
NCI_Arf6_downstream_Pathway_(myoblast_fusion)	NCI 1.123	104.4441344	120.4105074	17.03829474	-12.07602816	151.1838004	-17.74465013	102.3857624	-5.303341801	108.6782784	76.87517216	115.0495905	79.11412698	116.1085557	92.9244308	95.48398552	55.43418503	-8.9148454	24.52505094	36.35115095	-7.440617226	-27.17529362	-52.44022352	10.41335618	-11.24011561	2.375075943	4.035255028	90.59874458	93.85242322	-74.75457865	24.77783166	-69.69357856	47.9118429	0.590452416	-24.41245569	-56.11342444	-20.68430919	8.678783811	-12.07602816	-11.42124227	0.139275369	99.85606691	-23.34468374	-96.91536324	-57.54079667	136.9433675	119.8461938	17.33790003	-8.80881959
NCI_Arf6_downstream_Pathway_(regulation_of_axonogenesis)	NCI 1.123	117.1012751	83.26667466	14.27272946	18.03111167	89.09443533	20.2720554	97.1295707	8.323996786	99.44359882	81.56595117	66.97719386	63.65086961	132.3662071	95.35431539	93.44283962	78.14865977	19.07855717	-2.523859938	45.18673028	7.668196618	5.453864498	-34.16728298	14.07260514	26.31496542	-15.37298103	-15.89581498	102.0925105	103.3464147	-1.865428666	14.255578	-53.27946667	37.28296657	11.00890714	-13.57094449	-68.04075783	-43.10333753	-25.23624848	-3.771750094	8.237424021	-8.482973269	103.2658957	-28.91920367	-77.39202832	-44.86898266	110.1297979	96.26364441	51.1205597	-2.854227373
NCI_Arf6_downstream_Pathway_(regulation_of_epithelial_cell_migration)	NCI 1.123	104.4441344	120.4105074	17.03829474	-12.07602816	151.1838004	-17.74465013	102.3857624	-5.303341801	108.6782784	76.87517216	115.0495905	79.11412698	116.1085557	92.9244308	95.48398552	55.43418503	-8.9148454	24.52505094	36.35115095	-7.440617226	-27.17529362	-52.44022352	10.41335618	-11.24011561	2.375075943	4.035255028	90.59874458	93.85242322	-74.75457865	24.77783166	-69.69357856	47.9118429	0.590452416	-24.41245569	-56.11342444	-20.68430919	8.678783811	-12.07602816	-11.42124227	0.139275369	99.85606691	-23.34468374	-96.91536324	-57.54079667	136.9433675	119.8461938	17.33790003	-8.80881959
NCI_Arf6_downstream_Pathway_(ruffle_organization)	NCI 1.123	117.1012751	83.26667466	14.27272946	18.03111167	89.09443533	20.2720554	97.1295707	8.323996786	99.44359882	81.56595117	66.97719386	63.65086961	132.3662071	95.35431539	93.44283962	78.14865977	19.07855717	-2.523859938	45.18673028	7.668196618	5.453864498	-34.16728298	14.07260514	26.31496542	-15.37298103	-15.89581498	102.0925105	103.3464147	-1.865428666	14.255578	-53.27946667	37.28296657	11.00890714	-13.57094449	-68.04075783	-43.10333753	-25.23624848	-3.771750094	8.237424021	-8.482973269	103.2658957	-28.91920367	-77.39202832	-44.86898266	110.1297979	96.26364441	51.1205597	-2.854227373
NCI_Arf6_downstream_Pathway_(substrate_adhesion_dependent_cell_spreading)	NCI 1.123	104.4441344	120.4105074	17.03829474	-12.07602816	151.1838004	-17.74465013	102.3857624	-5.303341801	108.6782784	76.87517216	115.0495905	79.11412698	116.1085557	92.9244308	95.48398552	55.43418503	-8.9148454	24.52505094	36.35115095	-7.440617226	-27.17529362	-52.44022352	10.41335618	-11.24011561	2.375075943	4.035255028	90.59874458	93.85242322	-74.75457865	24.77783166	-69.69357856	47.9118429	0.590452416	-24.41245569	-56.11342444	-20.68430919	8.678783811	-12.07602816	-11.42124227	0.139275369	99.85606691	-23.34468374	-96.91536324	-57.54079667	136.9433675	119.8461938	17.33790003	-8.80881959
NCI_Arf6_signaling_events_Main_Pathway	NCI 1.123	88.58803857	103.4791021	24.37592425	-8.637974297	51.31347305	24.72887807	52.55451644	5.647037488	74.11731746	13.7107946	42.80994772	43.34801453	53.30313487	60.23267071	43.37916765	29.01010615	-6.864762921	-21.4189618	28.13855116	0.154608	1.987163579	-16.35097158	8.118349031	36.91150915	-0.46561899	-22.45254513	44.78649977	51.73737287	-6.047005252	4.859996805	-10.30592491	0.349168591	-16.89443728	-19.43180832	-27.38324961	-30.42419597	5.510573459	0.583104919	-11.96974633	4.259689473	44.34049349	-18.9334734	-33.18035296	14.0245544	81.05973669	70.31621226	18.29363616	12.65494613
NCI_Arf6_trafficking_events_Main_Pathway	NCI 1.123	121.9803455	109.2748758	16.39664968	9.457938943	94.33023461	13.67865118	113.0455046	11.76874008	102.7907414	50.42471492	54.30374568	70.42074309	73.50151522	109.6196131	89.70279374	97.9328248	5.753057586	-6.794055957	32.37571373	2.009741096	3.934093104	-13.68826737	-5.404632853	11.93976552	-12.86650338	-9.963420462	72.42786241	102.8286151	10.91848751	5.04794532	-30.13137575	16.66343939	-14.30796459	6.854846748	-47.61311455	-35.04080822	-3.40073623	0.332546199	-26.32464965	-3.97142952	84.72613395	-23.38387342	-46.88954599	-23.28430613	120.1075318	90.38271796	72.58962346	0.693942493
NCI_Arf6_trafficking_events_Pathway_(calcium_ion_dependent_exocytosis)	NCI 1.123	81.20291977	77.04592472	3.899246363	5.323408113	97.57850351	-12.89643605	109.4234984	13.0375937	88.42255127	54.71544215	53.16342576	64.24599902	73.37955808	80.76595324	103.6500296	94.0835221	1.181645889	-18.56696371	16.21001863	-11.21973041	4.002637265	-24.02650866	-0.385740151	7.282252741	-2.997165722	-23.94749503	65.90702465	119.2907963	-0.844028088	-1.441149788	-20.25782977	26.81563355	0.963662594	2.169222106	-56.47161388	-31.55146878	-7.40154929	-5.219045597	-22.65749214	-13.68296006	91.23597755	-10.26575365	-47.03963662	-26.24832143	100.9407765	84.42262072	64.16062694	11.91340434
NCI_Arf6_trafficking_events_Pathway_(cell_adhesion_mediated_by_integrin)	NCI 1.123	173.04912	153.3306387	18.87343884	18.84220389	121.8447854	47.53441804	135.0643771	21.89282906	128.4232037	59.63182579	64.84838823	97.24377054	95.90343098	150.5337295	100.5606981	123.4453854	-7.182658386	16.46402674	58.49892578	-0.058546177	-0.476318493	-7.474754007	-35.37857458	14.00977993	-17.74373712	-3.253137349	76.3473488	111.5556594	11.4693505	-16.5209973	-61.189187	17.14259579	-16.28301851	-5.468227796	-54.5956176	-50.88848087	-18.71290498	21.57901248	-42.69919956	-7.618662453	75.25730821	-8.023092324	-43.545162	-19.39751147	165.2284149	106.9682195	108.1563342	8.519390596
NCI_Arf6_trafficking_events_Pathway_(clathrin_coat_assembly)	NCI 1.123	82.70537894	78.32969143	4.523542441	8.606884921	98.53659529	-10.2120533	109.3625138	10.49831995	88.29874138	57.07086493	51.81074727	63.61212791	73.00537741	82.05105922	99.65102159	96.22487017	2.733897063	-14.20332848	19.33083213	-9.37672247	6.440388308	-25.9474041	0.313675223	6.862759271	-1.905432003	-22.3404378	65.97449775	117.9906022	1.285551961	0.417132595	-16.99474012	26.3528264	1.263801716	6.613613168	-56.46338361	-32.49848232	-5.71680123	-2.561010946	-26.95917069	-14.87477273	91.35337028	-15.3751625	-51.12975426	-31.47624794	102.4263198	86.37460545	66.52246444	7.565567279
NCI_Arf6_trafficking_events_Pathway_(clathrin_independent_pinocytosis)	NCI 1.123	104.4441344	120.4105074	17.03829474	-12.07602816	151.1838004	-17.74465013	102.3857624	-5.303341801	108.6782784	76.87517216	115.0495905	79.11412698	116.1085557	92.9244308	95.48398552	55.43418503	-8.9148454	24.52505094	36.35115095	-7.440617226	-27.17529362	-52.44022352	10.41335618	-11.24011561	2.375075943	4.035255028	90.59874458	93.85242322	-74.75457865	24.77783166	-69.69357856	47.9118429	0.590452416	-24.41245569	-56.11342444	-20.68430919	8.678783811	-12.07602816	-11.42124227	0.139275369	99.85606691	-23.34468374	-96.91536324	-57.54079667	136.9433675	119.8461938	17.33790003	-8.80881959
NCI_Arf6_trafficking_events_Pathway_(endocytosis)	NCI 1.123	96.5674815	81.18780825	-3.31972005	17.91341684	96.79281238	-60.9393222	116.090227	26.21511445	79.30954466	62.76019434	75.76357575	57.72970838	30.99709711	90.6982376	111.8859341	86.87478719	20.87288365	-9.797670313	12.24015974	-1.031989555	-4.90729906	-30.46090649	-1.870607758	11.1912883	-7.178498302	7.208126298	55.21528668	104.8227125	-25.60468261	-2.576134911	-30.88365517	21.87885508	1.982075638	11.49851685	-83.39470989	-14.12733783	-13.67070173	-23.60021501	-51.55581659	-7.797037926	108.7393489	5.733753639	-20.71493777	-13.25511524	123.8593785	62.93302592	47.0254343	11.4713945
NCI_Arf6_trafficking_events_Pathway_(membrane_fusion)	NCI 1.123	96.20106923	89.11542079	13.50024857	-5.70305008	100.9742468	7.435262349	107.1852683	19.80591858	92.92386966	61.28745299	81.76692151	65.49940507	102.967422	87.93816389	94.60177529	72.35684457	-3.852969169	-25.47079351	23.35434334	-17.56294412	5.882070387	-35.46214169	-0.632992681	5.9325983	-13.90517915	-29.53539197	88.02426432	120.0025361	-22.97974874	15.33889955	-57.3805073	37.67753122	3.609111958	-4.152723063	-63.07379282	-43.25645997	-8.257373228	-6.439853839	2.266756526	-9.089819516	117.0070683	-30.49948653	-68.7347019	-18.07423335	106.1090297	114.0204208	38.3829316	1.807581225
NCI_Arf6_trafficking_events_Pathway_(positive_regulation_of_endocytosis)	NCI 1.123	104.4441344	120.4105074	17.03829474	-12.07602816	151.1838004	-17.74465013	102.3857624	-5.303341801	108.6782784	76.87517216	115.0495905	79.11412698	116.1085557	92.9244308	95.48398552	55.43418503	-8.9148454	24.52505094	36.35115095	-7.440617226	-27.17529362	-52.44022352	10.41335618	-11.24011561	2.375075943	4.035255028	90.59874458	93.85242322	-74.75457865	24.77783166	-69.69357856	47.9118429	0.590452416	-24.41245569	-56.11342444	-20.68430919	8.678783811	-12.07602816	-11.42124227	0.139275369	99.85606691	-23.34468374	-96.91536324	-57.54079667	136.9433675	119.8461938	17.33790003	-8.80881959
NCI_Arf6_trafficking_events_Pathway_(positive_regulation_of_phagocytosis)	NCI 1.123	109.3766752	108.920213	14.45449793	-7.536339656	111.2837255	12.49748911	126.511555	15.43223115	99.27889688	74.29224006	80.01445987	73.7470613	89.05974857	92.55056876	96.06938812	74.05086831	24.76377225	49.02619079	30.59966973	20.96555475	3.152991108	-15.64808109	-9.736908371	-16.17567226	9.615680748	-6.241372001	108.3153171	114.1384789	-34.42302602	26.50932451	-16.30114252	41.52358245	-7.461256514	9.519129642	-16.04245633	2.414781123	24.22924917	-8.277093945	4.842152842	6.67642091	112.8021342	-64.69086938	-136.68606	-63.61976771	118.1734294	98.4126171	55.02155466	-27.89642976
NCI_Arf6_trafficking_events_Pathway_(receptor_recycling)	NCI 1.123	104.4441344	120.4105074	17.03829474	-12.07602816	151.1838004	-17.74465013	102.3857624	-5.303341801	108.6782784	76.87517216	115.0495905	79.11412698	116.1085557	92.9244308	95.48398552	55.43418503	-8.9148454	24.52505094	36.35115095	-7.440617226	-27.17529362	-52.44022352	10.41335618	-11.24011561	2.375075943	4.035255028	90.59874458	93.85242322	-74.75457865	24.77783166	-69.69357856	47.9118429	0.590452416	-24.41245569	-56.11342444	-20.68430919	8.678783811	-12.07602816	-11.42124227	0.139275369	99.85606691	-23.34468374	-96.91536324	-57.54079667	136.9433675	119.8461938	17.33790003	-8.80881959
NCI_Arf6_trafficking_events_Pathway_(regulation_of_calcium_dependent_cell_cell_adhesion)	NCI 1.123	67.6833684	63.97660048	-1.91569822	17.77645405	99.80070538	-33.36535804	115.6402044	14.51652933	87.48017065	52.42967855	33.42053788	66.58401238	51.29296981	71.6794711	107.0736413	114.7694937	14.91728336	-1.452911105	7.846070561	-0.294930239	2.63282758	-7.96318317	11.07207807	1.708343525	11.57770244	-19.81791915	55.35838373	122.1533888	19.61603372	-18.55435152	15.80152221	20.30150924	-2.972067265	11.24488499	-40.45328926	-18.55579527	-3.490980792	-8.407969711	-37.64979084	-16.90596524	75.92061249	-3.800394017	-38.5446012	-41.19439312	94.02984342	64.42156048	82.33310088	8.311658125
NCI_Arf6_trafficking_events_Pathway_(substrate_adhesion_dependent_cell_spreading)	NCI 1.123	111.3212249	90.48075666	18.02512203	2.775994847	91.50485867	-7.410546489	121.9023867	13.48744405	107.981381	68.68297963	83.18139703	68.97518604	89.37190137	107.9613164	112.0402546	92.15473273	11.53161572	25.41737627	32.42902649	3.134698629	-9.783424651	-14.55872121	18.23198487	7.732948	-7.414717191	-10.70518525	83.32818593	117.6161564	0.641896641	10.69417107	-37.61351768	27.8031058	-31.27298846	18.03548732	-32.28346898	-31.69318482	1.848752724	-10.21705336	-16.41686684	14.03336039	106.1325238	-68.79910321	-96.87210045	-44.31123318	118.4404504	97.21566948	84.20906972	-27.74001075
NCI_Atypical_NF_kappaB_Main_Pathway	NCI 1.123	85.66304962	93.40706522	20.58039343	17.0280834	73.83005684	20.24251946	88.46915334	-4.247856075	88.96661216	45.61848921	21.43496003	48.41666341	68.29069371	83.88431118	80.31996663	94.15913745	7.430681128	-39.94488096	26.63606415	6.118812306	10.54129589	-16.93951764	-3.489736302	5.782115861	-15.44805803	-8.943342634	41.58178594	94.1003735	18.70322768	-1.229252282	-21.0588755	23.74786171	-11.63140249	-15.45061704	-73.02891305	-20.78188367	-0.538511008	11.91183237	-15.91767606	-3.519459439	69.87548108	1.493786034	-43.45098809	-4.307241106	99.4224684	99.57445052	69.54788195	9.861965047
NCI_Atypical_NF_kappaB_Pathway_(Pathway_degradation_of_NFKB1_NFKBIA)	NCI 1.123	68.8567295	82.77870753	23.10705922	8.085086338	63.69135199	25.96049882	79.39337845	-10.30429443	84.91972445	35.98349882	11.36630225	34.64666295	56.63730679	71.04070237	64.94497383	85.47895014	-0.675340374	-44.65634998	17.78653395	2.38628535	10.4755686	-17.2988609	-2.719297916	14.42051968	-12.81084854	-10.80849576	29.95293762	83.69604357	0.246464008	4.808467742	-21.94552142	17.76016163	-8.501351203	-23.57240555	-77.17643196	-13.05141756	6.145695797	18.36827379	-14.91917659	-2.974322874	57.16165408	31.07815843	-20.74774631	13.5601474	93.63986025	85.68094197	50.20876236	26.08804263
NCI_Atypical_NF_kappaB_Pathway_(Pathway_degradation_of_NFKBIA)	NCI 1.123	108.6049159	118.2614236	14.80738438	-20.91192688	78.12970187	45.09326035	115.7427881	5.939079289	94.12678332	31.57390448	22.831835	61.17973619	64.56412895	100.2658908	92.27094258	75.70422768	-2.17898692	-25.01990886	-1.179032579	-9.493482691	-7.663836864	-18.24216884	-4.900385252	36.04765591	-22.54334078	-4.901532333	41.5724869	124.1473804	-19.24524376	-24.28160229	-27.88924138	18.68175637	-11.85104445	-6.176196839	-95.27379713	-5.319490598	13.87093587	9.409065232	-58.51824649	5.927705608	61.84479978	17.48637973	-34.56254228	23.05547171	131.3485854	86.73743239	38.23240424	18.8491489
NCI_Atypical_NF_kappaB_Pathway_(positive_regulation_of_anti_apoptosis)	NCI 1.123	96.06709186	110.2217181	19.05884034	14.45696515	73.14095671	19.83865508	98.33700877	1.910030121	96.18779758	39.61753989	27.8218672	56.04021053	81.00827727	90.33900909	93.54545382	98.84371863	8.143147456	-42.04129121	30.8245563	5.559307233	9.148292608	-19.21964975	-3.079990155	9.30078083	-10.92675371	-12.60991134	49.45341333	106.4202506	22.46316291	-3.199903649	-19.75005082	24.55858801	-14.52379493	-15.09446922	-74.77344313	-23.16217859	-1.011876702	4.694884144	-13.60646796	-0.030922144	74.2224819	-6.585084378	-52.9163105	-2.043036686	110.1636591	115.0412365	72.98386685	5.242770039
NCI_Aurora_A_signaling_Main_Pathway	NCI 1.123	66.32674875	47.50202229	-5.240435961	-1.541474835	50.61281949	-8.564834284	79.38534875	5.80915386	54.35917013	33.89780188	32.80324364	49.81198133	19.20790699	48.63643678	74.6072687	64.02838901	-20.03845186	-10.15449956	-8.333230244	-3.327058758	-9.99332094	-14.42156551	-4.829900094	15.75561024	-6.485098331	-6.302001468	34.67275086	92.99487115	-10.08893995	4.194949345	-11.5675381	17.10589013	-6.936452478	-8.453806375	-26.33352599	2.877064009	3.043387182	2.300547987	-22.11682544	10.16148458	38.61672186	-34.4061671	-48.05575005	-23.49018041	76.06711694	44.49778933	42.91309199	-9.705622508
NCI_Aurora_A_signaling_Pathway_(centrosome_duplication)	NCI 1.123	55.81914426	53.32920226	-7.138186495	-12.99230726	29.84332413	-29.80483339	71.85431727	-3.508747778	46.28745354	15.02214304	24.08667002	32.03830689	7.921440639	59.00912294	77.67120865	60.03683489	-21.26592937	-36.42122362	-7.628201027	-16.84655788	-2.121012303	-6.851122304	-17.09572558	22.32188056	-4.639823169	-12.37667853	3.168381953	83.67725187	-1.445760346	-28.15495434	-17.77730227	9.213740534	-10.3873744	-3.616934484	-49.79132557	-4.547502225	6.617568737	9.905956916	-33.30654654	10.43649906	35.26460477	-13.7772416	-22.2495671	-7.410489751	66.50738115	37.69129323	41.13139538	-4.732651816
NCI_Aurora_A_signaling_Pathway_(negative_regulation_of_DNA_binding)	NCI 1.123	-0.651372417	9.313851529	-11.07818801	-20.68179204	-11.72980988	-18.81931456	2.136177169	-14.57560193	9.880333573	-32.72098824	10.86664782	3.811867862	-28.99161129	22.69165869	21.31896605	5.494960749	-41.88442523	-23.9968722	-15.31787214	-16.14494118	-5.950996774	-4.465241858	-29.91129985	13.7738104	-22.16213973	1.749848352	-27.58577948	15.65345476	-2.276866089	8.303351196	-10.47079946	-9.962904053	-22.95410376	-18.67362453	-6.272449587	-4.006496614	6.144758516	5.094849702	-17.92446457	8.129003872	-19.36199251	9.060360252	9.894532708	0.908377671	16.3174338	8.467028886	0.539786516	5.946422685
NCI_Aurora_A_signaling_Pathway_(proteasomal_ubiquitin_dependent_protein_catabolic_process)	NCI 1.123	49.08823537	39.95557561	-13.03023428	-9.070554868	22.15858602	-25.7508957	55.43709487	-4.15345813	29.88386981	22.0108147	9.508046201	26.3593672	-4.00967146	40.11087245	66.16584351	46.69428673	-14.30370279	-12.68432427	-13.03434295	-4.887012722	-4.369253017	-6.502388704	-5.266695328	16.19920138	-3.726503768	0.617371602	7.272288533	72.47564275	-9.049851301	-7.724640586	-7.697008075	9.003324432	-3.53583452	-8.296118082	-24.36403956	3.142987222	10.64599503	25.30692416	-26.74062775	6.905697163	12.06124763	-5.868614749	-14.36690208	-21.46609773	57.59683576	24.11988742	30.49921916	1.209954992
NCI_Aurora_A_signaling_Pathway_(protein_catabolic_process)	NCI 1.123	14.97343691	14.15488889	-13.34389796	-16.67906302	2.788294595	-15.55703404	15.5183997	-10.6980075	17.99406843	-19.48661689	18.93984478	13.82886594	-16.86040897	25.03961842	32.0242857	13.33651375	-38.84923581	-12.25383103	-8.856840864	-8.183296994	-10.41992875	-3.478539344	-21.7403867	12.19644888	-14.31724327	2.935971829	-11.35583562	30.45048783	-1.54457908	11.15294296	-13.08399932	-1.719859591	-14.16490127	-20.28063723	-9.730376148	-1.466063964	3.532722724	2.804165174	-17.38265506	7.837952273	-7.503997543	-11.29841291	-17.22896051	-15.21118928	36.28746903	16.14216847	7.087604353	-5.097511
NCI_Aurora_A_signaling_Pathway_(regulation_of_centrosome_cycle)	NCI 1.123	54.19842745	40.70718012	-11.69098056	-0.622286245	21.89846813	-19.03572069	53.17490721	3.41778989	35.89747238	18.2613846	12.55033102	29.70953546	1.788133969	45.84256095	65.66426103	52.83529255	-23.22432038	-22.01704197	-10.52952243	-6.336973886	-2.959735614	-10.2255909	-5.43081487	21.84475945	-5.740204143	-5.64956576	-6.534911605	77.27360499	-6.34347243	-6.138106022	-16.72323009	13.52272658	-8.380455235	-11.80933864	-41.20141574	-9.667162106	4.109153868	12.64467369	-36.10231835	5.178525802	16.50300786	-6.732119824	-14.90114157	-15.18780023	61.14550179	25.97066077	28.59254064	4.455165429
NCI_Aurora_A_signaling_Pathway_(spindle_assembly)	NCI 1.123	64.38259735	59.3274559	-6.362923339	-4.884925747	46.99402063	-20.13372127	70.45889763	-4.018415413	44.97921324	28.30235291	29.69723769	47.22015604	28.95916681	53.04063097	83.12824827	67.79050818	-9.924876832	-24.15758323	2.991876636	-4.882978133	-9.816333634	2.73199859	-4.251870162	25.16017519	-18.43984119	-9.892056917	34.96932714	92.56200825	-5.982480778	7.212851543	-7.500074689	7.740881238	-9.385992896	-26.3071533	-43.99490623	1.562428048	6.713035195	11.41744524	-19.4548909	3.74945719	38.13791914	-39.24918948	-51.38488207	-26.50259505	82.5637219	66.40738044	50.76762278	-6.597738139
NCI_Aurora_B_signaling_Main_Pathway	NCI 1.123	121.3707694	82.90320553	-0.91860179	8.436224271	87.77198661	7.104901429	126.3617491	18.36271809	84.48463836	52.8321641	56.62070867	72.54002492	58.26438835	61.54550461	104.027099	99.11408097	3.984471254	15.16906705	17.61264724	-4.052715655	-10.42050378	0.750889742	0.777348817	23.98002252	-1.969327895	-5.730544501	89.12761263	124.8071647	13.33419725	10.56828601	-13.41769531	20.98226866	18.1078853	9.989409079	-42.31045114	-0.680017751	1.6148337	1.375039719	-31.18780521	-2.952710637	64.95023534	-73.97525418	-85.239358	-53.98275501	119.40291	91.93796156	70.26052376	-40.03829543
NCI_Aurora_B_signaling_Pathway_(cytokinesis)	NCI 1.123	132.3115478	67.23097455	-16.60522401	0.815290472	78.0157637	-13.45806371	148.9964673	37.35730858	73.27098453	51.28662381	29.95099124	66.66491123	19.10029109	22.91296644	121.5883955	94.30885873	3.823078229	16.44955181	-6.953900517	-9.188339762	-19.24594279	-17.63133801	10.19217306	33.35385735	2.738664189	-7.808578104	89.34117202	139.3580044	-17.38359746	7.952270227	-7.89294311	16.53195784	43.57523489	3.892683739	-45.71289983	21.54210874	-1.057047724	-16.85508086	-44.61587059	-5.523486567	49.44035967	-56.99827067	-61.79881154	-42.98215824	126.8437531	81.16860482	61.55804546	-28.97403515
NCI_Aurora_C_signaling_Main_Pathway	NCI 1.123	115.3788021	66.64179637	-17.47971426	24.63933568	61.20949419	-1.81342265	115.2224459	29.91573813	72.17408036	-17.78839711	-4.143648309	49.46011998	34.97359528	53.50051698	83.92808612	104.5400828	-18.63781451	14.89602519	4.194182336	-13.8336664	-52.90855576	-44.15665056	27.66094511	21.84698098	18.93449867	-32.83181389	36.61584501	133.7933626	22.35967467	-16.09896457	-39.74207481	35.49310145	10.33575338	1.863126355	-105.2871235	-43.28936677	-28.67968961	21.2299756	-43.60179425	-19.19115397	51.82156829	-38.03508336	-42.42679215	9.323360271	83.32706897	76.52729016	29.48016581	-6.971395679
NCI_BARD1_signaling_events_Main_Pathway	NCI 1.123	93.63550391	61.72251196	-5.146213334	3.629292319	77.63875848	-3.06547673	114.1726747	21.7575774	60.06202853	53.73494172	47.39718798	70.22435033	51.39110685	55.44728952	91.73867298	84.23065541	-2.228304873	-2.187863706	17.88509264	5.02632222	-20.67534277	-3.807443547	-3.720601884	-1.83703305	2.086438098	-6.622379405	67.60879633	119.7039903	11.77285436	0.512039546	2.224607104	17.44174522	11.87521987	13.66931514	-29.82817229	13.5329429	2.627872705	-16.41181195	-17.86724234	8.674783693	70.31556044	-58.98066101	-73.7848328	-48.92741957	96.20119639	68.36737121	71.67125235	-32.76694374
NCI_BARD1_signaling_events_Pathway_(DNA_damage_checkpoint)	NCI 1.123	130.6698961	66.30047908	-2.188228704	40.57288316	96.46138317	-16.24422795	151.1233205	17.39673565	64.82042029	90.98750884	80.1113687	99.95934265	91.32207623	96.475187	145.9067417	133.6871456	-26.87315618	1.893627361	51.69124851	25.52245508	-22.67476201	-1.110442478	-9.185894035	-21.65065435	-19.57584971	-33.51153322	81.8589982	157.857325	62.00927366	-2.579511871	0.910206478	-15.52983108	21.67252445	5.831527001	-16.84851858	3.623787405	-11.61903763	-52.58256148	-18.9014263	13.01581938	106.9663846	-117.4252097	-172.9172324	-128.6215056	146.398017	117.4331069	122.3317565	-82.26682225
NCI_BARD1_signaling_events_Pathway_(DNA_repair)	NCI 1.123	90.00276708	55.04248972	-7.512074288	5.287752077	75.09341175	-2.629360984	108.7645854	21.91070284	55.16825642	48.29956256	45.45296069	68.51668903	50.56501277	52.16868771	84.22746297	78.84143043	-6.893720529	-0.83583758	17.14247947	4.019833292	-20.43575096	-5.281054583	-3.180784062	-1.719486383	0.457879814	-7.426477527	62.89544818	117.2958048	9.01261976	2.176608773	1.349785109	16.19507703	7.10219257	11.26897933	-27.60031722	16.31383949	3.290815518	-20.24131782	-11.71201325	5.659312415	70.36378069	-57.18047347	-70.22063226	-42.18412841	89.60178713	62.84130505	66.66064452	-27.8869368
NCI_BARD1_signaling_events_Pathway_(protein_ubiquitination)	NCI 1.123	67.17764192	59.35394645	1.508928238	4.185184583	59.1181083	-1.958594645	82.57596583	26.42456871	46.80440714	43.01468024	30.41822212	51.48427868	66.04588386	45.79316813	62.16625214	65.60763367	0.653774321	-3.753325483	34.18227663	4.54302784	-13.22084858	3.129958094	-0.718867384	11.31308211	15.85285701	-20.41364277	51.3538015	86.49747965	7.583811904	-16.66904876	-3.49870444	9.052047089	12.92898333	8.439375644	-26.656974	-1.494928723	0.670029051	-13.98039404	-15.97879776	-0.636893959	60.11264224	-38.29905387	-66.85740692	-33.89750614	78.92173068	45.60186923	71.61126627	-25.93567344
NCI_BCR_signaling_Main_Pathway	NCI 1.123	72.0464456	81.57163048	18.79449605	8.073078291	70.2825563	2.717730163	78.83338878	-1.899406078	81.36680445	20.94201536	47.45459974	49.07639019	55.50957113	76.81006552	74.62427224	63.77834113	-6.58083659	-5.076779318	12.81859241	-4.441411534	11.01359987	-13.99778104	-3.954731346	10.08033686	-15.7045371	-14.28953193	43.92352281	78.57817917	8.818794408	3.448204338	-19.49923727	8.730436844	-2.041928967	1.466273276	-37.21162348	-13.87602789	2.852264771	-6.535536536	-7.749962455	1.057986893	64.34447687	-32.17303401	-50.13803107	-6.857207135	90.97550396	100.8690326	48.13564746	5.237055945
NCI_BCR_signaling_Pathway_(actin_cytoskeleton_organization)	NCI 1.123	74.54556026	124.9802616	30.73923384	-3.53870578	114.0870702	-44.85436959	127.9877686	4.655930307	125.5667488	24.75935492	88.7891641	91.48224103	57.06986242	101.2779115	106.8700464	80.13787345	-31.07297518	-69.67824754	-1.360122151	-31.66262131	29.78478624	11.58457652	-10.20298003	23.58079345	-34.02167131	-22.84493769	64.14110208	141.3632491	11.78446501	4.494568188	8.16049516	7.798016069	12.09602224	-3.582493275	-47.0131911	36.99836634	20.1953886	6.617994557	-37.60964187	3.768199513	111.4237609	-66.97337955	-73.86190047	6.168812289	125.200533	171.4688692	96.79749707	18.75538429
NCI_BCR_signaling_Pathway_(cell_survival)	NCI 1.123	116.620761	179.1352673	55.60749309	-3.805941322	133.3727067	58.35712602	134.4769241	-25.68080115	166.75701	2.885579999	81.62470207	78.28870929	85.94096989	112.5650584	92.02818631	65.86634783	-14.18551166	-49.17129057	52.54616597	-31.91194292	33.58348583	-7.586165929	7.203251762	11.46620578	-18.00064476	-49.07376986	93.3950399	122.341603	39.92811251	38.17044327	5.428742919	12.93115657	28.70755416	-4.851209209	-46.17509069	-4.447946366	18.41434092	22.37463166	18.3864247	17.52194881	98.42968648	-89.09566032	-75.55938594	14.9810235	156.2069179	194.2336743	95.7879927	20.83039288
NCI_BCR_signaling_Pathway_(cytokine_secretion)	NCI 1.123	108.2325645	131.0974007	29.18560663	5.360666693	104.1456118	-6.262111194	110.7928947	-3.442682473	122.5905544	35.68174347	60.93604897	83.67572328	54.58263395	109.7511318	105.9733654	94.89493586	4.181758009	-16.01130264	21.03115236	-8.840523185	23.81216484	-9.757492479	-5.479873638	8.472532989	-25.25956475	-12.4905427	69.57879521	118.7080456	22.23479439	1.226863074	-1.42868025	20.94374005	15.10749218	-3.922656474	-40.16787032	-5.897903824	7.201787098	-2.813661243	-30.93622414	1.959910926	88.05802465	-58.48785318	-88.03644218	-10.22608417	132.7257014	155.8318367	90.58394944	6.384500526
NCI_BCR_signaling_Pathway_(re_entry_into_mitotic_cell_cycle)	NCI 1.123	33.81560939	69.64380518	25.65280113	-16.13205374	46.41381201	24.00079911	58.96968966	-17.38201004	68.68572129	-17.13541204	24.60482848	31.19283631	23.78267476	32.85547343	25.17775452	10.6657837	-15.65062725	-32.62670811	23.18956396	-8.478911772	37.23975131	-1.655270107	-2.291210546	18.18400412	-26.67036205	-25.94127605	28.37761745	45.6069885	5.984879216	10.80802789	-6.613774795	-10.32682163	15.74026482	-7.052611897	-21.3534605	11.80457899	13.66736776	2.115607	28.90630987	7.028733729	37.03271085	-20.88807726	-19.52189135	22.14967483	53.22518793	69.5373705	19.88141306	28.39021875
NCI_BCR_signaling_Pathway_(ubiquitin_dependent_protein_catabolic_process)	NCI 1.123	96.76659648	86.24990383	9.134608604	29.43984978	87.15138327	6.639643912	104.1551703	38.87897511	111.7811398	44.59653611	81.37375092	56.46382176	85.33043038	110.8180924	116.2886744	76.03378029	-21.22668365	-18.53118461	4.292959318	2.518607869	-8.145732375	-3.195721188	11.51040232	18.41603944	-20.56822302	-8.906343563	47.36867162	110.4014858	5.091124342	7.554172339	-39.06659854	17.36887015	-13.90547014	29.76035854	-57.80924174	-22.93941796	-11.32674159	6.087255742	1.697801204	-3.763285981	87.61359658	-43.78631089	-51.50999037	-29.93852576	109.4315993	100.6505242	51.04298655	-12.0564333
NCI_BMP_receptor_signaling_Main_Pathway	NCI 1.123	131.0640507	120.7137198	33.20476801	23.05890744	83.73051548	4.042707101	113.274008	6.228051793	111.9910735	48.60685904	50.49026106	70.63819354	80.68573579	88.16214494	105.8663034	96.56750757	21.59944623	-6.153587937	9.446650586	-15.41802236	8.444556142	-19.98586435	-12.50958821	25.0879513	-9.591746622	-11.17668795	63.65903975	92.12836622	-13.11734122	2.151149017	-24.92822004	15.57571242	8.797946414	-2.832680466	-27.77197279	-4.151548619	-0.960570439	12.6051029	-31.52305332	11.19850565	49.182986	-31.34447547	-51.75618923	-15.1777991	133.4520097	99.71626806	80.55260252	7.638378668
NCI_Beta1_integrin_cell_surface_interactions_Main_Pathway	NCI 1.123	192.5099729	146.9807269	12.75875171	30.77070995	106.7680756	73.6100764	121.2451945	10.78276617	135.9150539	46.71489648	37.24122819	111.2231132	55.98318744	148.3779222	117.3170899	152.67448	0.636514721	32.91650614	32.26001649	-5.868072777	9.547451554	6.585790501	-37.58524209	39.91418647	-24.03395584	18.12970598	31.19997204	108.1840032	7.024079742	-28.22875669	-63.6043344	-5.145234219	-28.38749195	-0.806522423	-62.59907352	-79.43747778	-12.47782624	68.76201215	-68.66468132	7.075516603	43.88773261	20.4054309	5.538194476	15.28722751	181.9498957	52.00153971	93.25530119	48.35088045
NCI_Beta2_integrin_cell_surface_interactions_Main_Pathway	NCI 1.123	168.5095309	167.2557457	27.30957289	8.358482005	89.2275053	67.40432011	91.50087995	-18.8444746	133.1693587	40.33341042	-1.279136301	49.80424989	23.23746539	129.3741326	116.9226271	133.6309743	33.85005334	26.84163871	16.9607843	29.57896759	21.60555109	10.21681288	-7.903712197	39.7667493	-20.16816352	39.86493689	3.048118449	102.2101101	28.85016991	-9.006601103	-39.34123185	13.37868547	-23.86717622	-3.650618971	-47.98358237	-38.4591717	31.17344261	106.2952943	-56.53784507	22.35902742	34.26364353	32.8870396	-1.97202013	51.54089994	137.5978093	67.79916598	59.60572896	36.50785524
NCI_Beta3_integrin_cell_surface_interactions_Main_Pathway	NCI 1.123	193.7459105	144.3567956	11.79640435	16.17007662	105.4553044	84.76780733	122.1815441	3.640369959	132.1274927	61.21888371	21.80818542	113.5130722	27.34655779	151.2440989	136.575972	153.4489134	8.660803848	60.06395068	19.69227463	-1.824856932	-1.553219453	3.311827009	-37.38594727	23.25703483	-20.90501309	18.83249538	16.98405138	106.6514006	2.157629064	-35.21854596	-48.05271159	-13.59480458	-25.15701571	26.18224712	-50.67823777	-64.46544858	2.148661349	82.14421778	-79.75527108	6.79484129	22.57051092	14.35891396	-14.80010157	1.54995268	175.7390481	34.73632472	95.78359538	18.1058228
NCI_Beta5_beta6_beta7_and_beta8_integrin_cell_surface_interactions_Main_Pathway	NCI 1.123	164.847888	169.0920758	33.70083397	33.19411501	111.2245532	97.76700251	148.6064505	20.7982982	134.3192366	67.04687275	48.72921076	113.7943523	59.84382521	137.963137	123.0773564	143.4608914	0.864569373	109.5265235	27.78457589	-14.63059591	-2.860717894	-20.21132859	-34.57967944	12.90779689	-32.44732927	-4.815942317	64.93252186	101.9930134	19.24057666	0.972591139	-35.97002729	-3.798895022	12.17328182	7.662346678	-15.7955608	-57.13659765	-12.18630527	33.46860057	-45.52275174	-5.961530761	56.00572336	-17.96842928	-34.7022164	-16.83518912	165.0867855	90.78105228	101.6552303	43.60858121
NCI_CD40_CD40L_signaling_Main_Pathway	NCI 1.123	78.59215095	80.42800695	22.30471172	15.0219453	87.90162568	6.343283203	91.034647	5.217003319	88.20211929	54.38489796	46.39772928	64.57015062	69.2842497	86.55964324	94.5336736	102.8560227	18.79819886	7.217672957	25.54698696	4.85378362	7.53580104	-23.89188703	2.775884867	0.292556659	-13.1707699	-20.75599988	70.86019886	109.277816	4.244722339	27.61791411	-20.52808781	25.37594298	-21.37355119	-2.288112184	-36.78775791	-7.566332855	-0.626021277	-2.977670451	-23.18218681	-5.641796271	82.07763283	-36.27286076	-62.99219582	-28.05321455	105.7477316	69.04615952	66.0683065	10.05237765
NCI_CD40_CD40L_signaling_Pathway_(B_cell_affinity_maturation)	NCI 1.123	38.11873969	-12.39723639	-8.104788102	21.13724395	50.81551533	-31.05684965	60.86473414	68.9369631	-2.036774761	31.46117797	66.1462121	43.83666266	73.95723719	44.7953774	64.55199586	29.72838095	6.834400765	-0.211459728	32.5545777	-13.54733431	-20.45943557	-12.12688985	-25.15088977	-24.34285721	-3.544425961	-38.36614551	52.45463426	52.18892031	-17.98236927	2.583070524	7.648797914	20.11775845	-16.23447907	45.7441989	-42.76698713	-20.3780375	-9.352977525	-23.92756255	16.13720076	14.95496363	46.29718234	-53.11356916	-80.21510185	-52.39709953	21.89109227	17.82463946	60.4759406	-32.86861745
NCI_CD40_CD40L_signaling_Pathway_(B_cell_proliferation)	NCI 1.123	-10.71400491	-40.21056583	-11.78161866	18.44948171	9.911654741	-38.61757152	26.54231556	32.14258526	0.642780939	18.53337417	32.32838415	13.37069346	27.00905531	7.760448319	81.77187099	40.78968304	9.829556131	-1.475007313	38.68318231	-8.920179831	-0.8865917	-16.9854723	-23.32039314	-1.091007798	20.58349026	-27.6339361	10.72598059	20.60388138	-32.51482998	-7.01312434	-16.92599046	2.57541132	3.195584082	42.88942889	-24.53481458	-4.078040151	-10.66381683	-15.82083036	-23.48963689	-8.528904369	-0.416573329	-28.76184432	-57.15445869	-73.38534209	8.61444647	10.92544082	53.63206187	-47.0231131
NCI_CD40_CD40L_signaling_Pathway_(plasma_cell_differentiation)	NCI 1.123	38.11873969	-12.39723639	-8.104788102	21.13724395	50.81551533	-31.05684965	60.86473414	68.9369631	-2.036774761	31.46117797	66.1462121	43.83666266	73.95723719	44.7953774	64.55199586	29.72838095	6.834400765	-0.211459728	32.5545777	-13.54733431	-20.45943557	-12.12688985	-25.15088977	-24.34285721	-3.544425961	-38.36614551	52.45463426	52.18892031	-17.98236927	2.583070524	7.648797914	20.11775845	-16.23447907	45.7441989	-42.76698713	-20.3780375	-9.352977525	-23.92756255	16.13720076	14.95496363	46.29718234	-53.11356916	-80.21510185	-52.39709953	21.89109227	17.82463946	60.4759406	-32.86861745
NCI_CD40_CD40L_signaling_Pathway_(proteasomal_ubiquitin_dependent_protein_catabolic_process)	NCI 1.123	1.959634057	-21.88353654	-4.942164206	30.8794651	-1.059509764	18.96216016	38.94418078	11.53070041	-28.15974425	24.94347805	-3.901385153	14.13060455	28.96956478	36.33811638	65.37080569	29.82327573	-34.22234273	-49.1755465	8.479520909	-19.20554588	-8.343858138	-34.05171035	-44.53866859	15.70773521	5.514918803	-37.13025784	-2.525320413	10.62024439	-41.12230427	18.82014321	-13.67666481	-10.75461832	1.097804987	26.63193337	-47.84717358	0.341755632	6.948875666	-26.03152567	-1.088625837	0.253695573	1.51094742	28.06788384	-30.07440913	-31.87530402	8.884139859	9.062443901	50.03443027	8.631985643
NCI_CD40_CD40L_signaling_Pathway_(regulation_of_germinal_center_formation)	NCI 1.123	58.13468924	33.5754561	2.843194901	24.05827471	57.02833352	5.075886219	80.2537756	28.6944779	24.87530173	33.4026845	39.33970731	53.05327741	78.16944738	73.07003892	91.57311191	56.55187329	-19.15902933	-30.36406218	30.04151872	-13.33630502	-13.93038381	-25.14927396	-35.81598323	-3.487364839	-13.29267839	-33.77308759	52.85770738	71.35897249	-12.09287861	18.45039552	-2.548349384	10.04967544	-15.61566716	14.84154763	-53.52659043	-11.45325642	-0.615397917	-22.77371686	11.56304086	8.911288099	63.57601295	-22.71911828	-67.32370513	-29.76230211	58.90695481	57.55445774	73.75536203	-3.450230914
NCI_CD40_CD40L_signaling_Pathway_(regulation_of_isotype_switching_to_IgE_isotypes)	NCI 1.123	58.13468924	33.5754561	2.843194901	24.05827471	57.02833352	5.075886219	80.2537756	28.6944779	24.87530173	33.4026845	39.33970731	53.05327741	78.16944738	73.07003892	91.57311191	56.55187329	-19.15902933	-30.36406218	30.04151872	-13.33630502	-13.93038381	-25.14927396	-35.81598323	-3.487364839	-13.29267839	-33.77308759	52.85770738	71.35897249	-12.09287861	18.45039552	-2.548349384	10.04967544	-15.61566716	14.84154763	-53.52659043	-11.45325642	-0.615397917	-22.77371686	11.56304086	8.911288099	63.57601295	-22.71911828	-67.32370513	-29.76230211	58.90695481	57.55445774	73.75536203	-3.450230914
NCI_CD40_CD40L_signaling_Pathway_(regulation_of_isotype_switching_to_IgG_isotypes)	NCI 1.123	-10.71400491	-40.21056583	-11.78161866	18.44948171	9.911654741	-38.61757152	26.54231556	32.14258526	0.642780939	18.53337417	32.32838415	13.37069346	27.00905531	7.760448319	81.77187099	40.78968304	9.829556131	-1.475007313	38.68318231	-8.920179831	-0.8865917	-16.9854723	-23.32039314	-1.091007798	20.58349026	-27.6339361	10.72598059	20.60388138	-32.51482998	-7.01312434	-16.92599046	2.57541132	3.195584082	42.88942889	-24.53481458	-4.078040151	-10.66381683	-15.82083036	-23.48963689	-8.528904369	-0.416573329	-28.76184432	-57.15445869	-73.38534209	8.61444647	10.92544082	53.63206187	-47.0231131
NCI_CDC42_signaling_events_Main_Pathway	NCI 1.123	88.66494458	83.62294077	9.078299119	15.2132086	84.13976456	-11.05767775	111.528051	7.303003776	86.89606074	53.02144161	52.24411165	61.81485269	57.35780651	86.97358941	96.58170851	95.08961886	0.355305781	0.877268055	16.52120958	-3.348042389	2.981594528	-8.015628044	-10.39439841	8.949014614	-5.031335551	-19.96841184	65.65985623	112.7984971	15.87126849	-6.036085742	-14.15356419	14.35397864	-0.696693737	8.283722388	-37.01165098	-23.63205816	-4.795482851	-5.362969067	-20.05807902	-2.58023671	86.95010632	-45.79707764	-67.43739406	-32.47335771	92.86744337	87.28114659	84.72466716	-18.28354186
NCI_CDC42_signaling_events_Pathway_(Pathway_positive_regulation_of_NF_kappaB_transcription_factor_activity_via_CDC42)	NCI 1.123	81.8303456	97.49119445	8.631909119	-11.1459305	77.43678234	-75.08602585	155.7650987	-0.451746945	95.66887352	65.70100284	21.47991334	58.32386459	29.55238598	101.328306	109.5492466	74.08153799	11.29401907	0.138016641	-19.21601856	-11.15203377	25.73099828	11.29702373	-12.46694803	-6.048860127	-7.055028443	-14.87665894	64.39107635	135.5314266	24.54232103	-37.4566156	14.09795455	20.87034077	-3.302304769	24.45100884	7.884689409	-34.91029632	35.59838433	31.77137403	-17.67748148	5.689167007	64.76367648	-18.50950143	-53.24746638	5.32132074	83.3548046	82.93044694	81.78152067	-4.453065879
NCI_CDC42_signaling_events_Pathway_(RNA_splicing)	NCI 1.123	95.40465935	95.569857	9.362549326	1.227996666	79.78147752	-51.12664613	147.419288	4.499520865	92.64633611	78.18546256	31.04849271	68.12217445	49.44437607	107.0722794	109.3012197	87.45188881	4.477267906	1.653559633	-1.337950795	0.409171819	13.3582534	2.586366353	-19.24594808	-9.428737875	-3.319901108	-9.851393751	70.65555236	136.4109096	24.09318975	-21.59277414	9.417545113	21.07811645	-2.022649801	18.26331292	-10.30029656	-32.37797286	26.66832089	23.66418578	-26.36016579	-1.214429061	78.66985978	-32.02570486	-65.24566571	-15.32632652	103.7433218	95.23188891	93.06500362	-11.04547601
NCI_CDC42_signaling_events_Pathway_(actin_cytoskeleton_organization)	NCI 1.123	88.06360227	93.31960097	4.325114049	-5.379330072	98.88917723	-22.21719805	138.9067564	14.58617993	105.0164706	73.27221887	51.89155967	57.30026485	46.80530379	89.3494005	105.1638822	93.47181304	12.51438743	23.54612041	-0.231338041	-15.50796428	11.74808167	-5.347708312	-6.690720786	9.621308901	-13.32214078	-27.18116247	79.96759736	133.2947884	7.32588821	-15.61716455	-0.840609708	15.27417851	-1.796363092	29.3095631	1.282901994	-22.36449306	10.3093175	13.83061059	-4.53082093	2.474435966	96.97014661	-48.20201071	-77.66007764	-18.91391533	88.60495615	82.73638847	82.9860411	-19.92503242
NCI_CDC42_signaling_events_Pathway_(actin_filament_depolymerization)	NCI 1.123	60.38464662	54.18808555	10.54674424	-0.504785644	54.33472105	3.612104563	51.12258887	-3.630332263	50.55431448	44.91973368	28.85138731	40.98774142	31.63491364	48.3869323	43.61288553	51.29751295	1.581054289	-11.56373991	-3.526550083	5.987559807	8.040293733	-1.112631033	-32.58602629	11.07559206	7.885087307	-5.320362012	31.13529918	60.85428787	0.591853162	14.02528883	-7.034602731	20.91199688	-2.853732104	-2.562468928	-21.12930331	9.319558662	4.914117289	-13.02763808	-4.629204633	4.693853311	52.72923103	8.368285395	-32.64643831	-3.344184077	57.42931085	69.00628325	57.54461621	14.48858342
NCI_CDC42_signaling_events_Pathway_(cell_motility)	NCI 1.123	101.8995628	108.4475654	8.954617042	6.502536545	87.96552104	-56.14545704	148.1053915	5.399920753	98.46807656	71.26532165	32.87907127	71.2879448	53.08977322	111.232664	119.1797638	89.27311014	19.45061999	-5.211091162	3.040671052	-2.316277602	21.75490189	4.174535053	-10.9461884	-12.6841242	-12.28200708	-11.18060105	71.48796034	136.2747197	43.90289496	-34.63873475	5.727665254	28.42373977	-9.070788957	23.01526893	-8.991749817	-39.90391454	18.38644453	19.15819598	-18.33983276	2.615711848	80.53582829	-46.70424682	-76.36541286	-17.49600272	94.19313752	103.1148242	100.4368859	-19.02527889
NCI_CDC42_signaling_events_Pathway_(cell_proliferation)	NCI 1.123	131.7901988	118.303717	36.00719998	-22.85112941	101.4551541	26.35666383	186.2751382	-24.60288784	129.6362568	101.8681533	85.92203204	92.36316231	100.9200723	78.14753567	124.3732159	124.494386	50.42340293	103.054151	13.62471603	15.4172046	29.80449911	-14.73367244	-0.574531504	-25.95661186	3.190549344	-16.02988958	193.0624432	151.4118202	-4.235915714	5.945386394	38.06057504	61.13165737	2.986675675	61.61946322	111.1820159	47.55239234	22.33022235	13.44106125	64.45006717	-5.815228388	148.3520002	-158.1029945	-254.9767152	-71.53412369	120.5871912	156.7517393	125.7237159	-74.71691965
NCI_CDC42_signaling_events_Pathway_(cytokinesis)	NCI 1.123	131.7901988	118.303717	36.00719998	-22.85112941	101.4551541	26.35666383	186.2751382	-24.60288784	129.6362568	101.8681533	85.92203204	92.36316231	100.9200723	78.14753567	124.3732159	124.494386	50.42340293	103.054151	13.62471603	15.4172046	29.80449911	-14.73367244	-0.574531504	-25.95661186	3.190549344	-16.02988958	193.0624432	151.4118202	-4.235915714	5.945386394	38.06057504	61.13165737	2.986675675	61.61946322	111.1820159	47.55239234	22.33022235	13.44106125	64.45006717	-5.815228388	148.3520002	-158.1029945	-254.9767152	-71.53412369	120.5871912	156.7517393	125.7237159	-74.71691965
NCI_CDC42_signaling_events_Pathway_(establishment_of_cell_polarity)	NCI 1.123	122.4787882	127.826074	38.79412601	6.357492014	48.13912544	35.34222142	105.0259646	-30.7584311	108.9570597	34.71643209	46.87748824	76.3633051	62.35703588	59.20178966	65.90858864	45.97737999	22.76847646	-3.856172656	38.9551437	-23.84684999	0.492629512	-22.41081508	2.088835419	4.163521282	-28.91717654	-30.66086651	116.2932984	66.2024332	1.325099669	-15.55855508	-29.16652887	49.1093358	11.11844216	21.01581095	21.30128029	-46.87641887	-3.599007683	-23.85309666	48.15500142	-28.35477543	72.9284273	-70.98078363	-80.97021372	-36.68535926	99.35181345	158.9040681	96.78798256	4.472802059
NCI_CDC42_signaling_events_Pathway_(neuron_projection_development)	NCI 1.123	76.38617697	73.59823158	0.628348885	3.587513915	72.13639399	-75.00310872	147.2125265	-2.344954019	84.98063883	51.4833487	30.47904385	58.74531224	29.40731315	94.53264777	110.1594734	81.27204469	-6.192712395	-14.89498372	-10.89682012	-12.16817045	13.90720766	1.962970079	-18.24910725	3.08145388	-9.85656267	-15.64735329	62.38427991	133.3731375	23.31430295	-26.79780046	1.528041438	10.75893737	2.408205036	13.92974831	-14.26914081	-33.14940491	23.61275761	21.14222495	-20.85758387	2.539763844	66.86200036	-12.37340307	-40.15928958	-5.185882569	80.67782747	79.35856366	78.60391917	-4.168444917
NCI_CDC42_signaling_events_Pathway_(regulation_of_filopodium_assembly)	NCI 1.123	83.07717971	89.8981039	3.175641692	-0.492166804	83.6455662	-63.77759843	160.547609	6.153273954	96.92780434	64.95691703	36.96756896	65.02231417	31.28755567	98.69814101	109.3829206	84.42800465	-0.179460189	2.319385327	-16.89916912	-10.25521184	15.92964696	15.89748055	-8.089018719	-2.804850211	-1.024000413	-12.19275364	64.37473427	148.4611615	32.49856371	-43.8688161	6.023635716	16.52154378	-2.736279895	26.36192167	0.190466666	-30.63146392	21.54889104	25.56013596	-28.30909282	8.56684625	69.49906687	-46.96899025	-64.29217003	-13.30844507	84.67722129	76.65139199	84.9788467	-22.70873327
NCI_CDC42_signaling_events_Pathway_(retrograde_vesicle_mediated_transport_Golgi_to_ER)	NCI 1.123	102.9379476	104.3019853	0.990634561	-5.508886494	107.8582031	7.321582568	139.7115852	22.405072	109.5240123	78.24607625	68.57816591	60.00358307	63.3107216	83.55644888	111.7339685	97.16534375	16.45205301	57.89103572	12.2586726	-18.50564166	8.828031363	-11.79026607	-7.294722846	7.716619817	-13.37291378	-35.97913758	102.9367809	129.9757855	-8.178881402	-7.838948461	-2.506372642	15.70174595	2.997837316	29.61944815	18.01897243	-4.478073584	1.64737741	1.852359233	8.061491727	-3.459844122	109.8431324	-74.56185183	-115.7124719	-36.67400958	97.91432415	98.24058117	91.5929629	-38.74058061
NCI_CXCR3_mediated_signaling_events_Main_Pathway	NCI 1.123	134.5468635	118.5559461	14.40477672	-8.857191542	101.5493312	21.08479502	132.3948875	0.752704703	112.5835731	56.14538984	46.92292936	78.08329859	45.53726278	101.1450282	109.5341892	82.42760837	1.135537822	3.482976605	11.77081445	-5.293745259	10.90537869	-12.17705307	-13.21789684	9.579934497	-5.096273473	-12.81329753	56.30604423	125.6014452	3.366467381	27.34075931	2.330428646	31.89597409	-12.21777712	26.8425998	-26.75303949	-18.39276781	19.5080025	3.920651695	-44.48302016	21.29265155	81.56655283	-32.53284052	-84.69644731	0.641808381	142.2545325	109.7128975	76.82212992	7.207935261
NCI_CXCR3_mediated_signaling_events_Pathway_(actin_polymerization_or_depolymerization)	NCI 1.123	201.2770337	182.5712658	35.80858406	-25.17350452	99.82869091	49.41724975	149.9232094	-18.06825263	144.7945781	58.36498602	39.02931151	93.5631934	13.03755149	121.8555223	107.7038219	53.27830716	-18.51177836	47.68467298	2.798725348	-5.159474741	7.001606594	5.45603529	-16.27214319	4.821982345	-0.866476256	-6.658297425	50.92475552	136.0070021	13.15910143	87.66244593	36.73731218	59.5970005	-5.353321508	23.19396652	11.04045299	-31.23711864	68.86454213	24.49855034	-81.21466285	56.84747374	59.05306038	-59.40967093	-124.6707568	39.97911255	204.9882598	139.3900481	77.74385284	22.4741039
NCI_CXCR3_mediated_signaling_events_Pathway_(cAMP_biosynthetic_process)	NCI 1.123	207.47708	187.5301683	3.932079401	-114.9338334	88.09828106	21.16113077	175.8092615	-61.84329011	122.543138	47.08439926	-30.11956774	79.73842497	-115.3913608	106.1500792	119.5276855	-37.74237782	-33.15833968	49.5646816	-53.55004193	-22.09908162	-26.23654617	38.40439294	-12.10155245	10.74198946	22.20628942	-0.414463715	-3.083962147	163.1032544	16.63048656	205.2283247	148.4657175	88.75323297	6.027700285	99.66250022	55.10368105	-67.7285416	146.6931746	11.88428248	-168.4008233	89.22174863	74.12350601	-67.93838932	-217.9047067	41.7965702	235.3038152	92.1615867	61.72504468	33.74525434
NCI_CXCR3_mediated_signaling_events_Pathway_(cell_adhesion)	NCI 1.123	188.7604518	171.3075452	28.59696423	-23.64459154	96.06348217	39.2894281	150.2357332	-15.25122062	138.4858996	45.67363025	41.10178625	91.5303963	16.70302102	115.0294233	109.4362452	55.3943883	-15.25663061	33.21067011	6.418107502	-10.50810526	9.851352179	3.522894334	-29.60854944	11.67359577	-1.139846204	-9.536033721	48.77822716	131.3005455	4.972354241	62.86438136	25.15740572	47.49417964	-6.492595515	12.55837877	0.502185749	-30.80316526	56.49648959	16.48046225	-73.83764368	55.68977404	66.58575999	-45.99272716	-106.5217529	45.20063815	191.8234445	140.4728169	74.13320454	29.4165446
NCI_CXCR3_mediated_signaling_events_Pathway_(cell_proliferation)	NCI 1.123	155.8289842	143.035583	23.73352864	-14.16479064	97.76328762	39.62821278	133.9970899	-5.425555706	126.3164546	55.27101436	38.28345978	76.5660864	24.37690273	105.8460655	103.5596473	73.56413852	-4.586281135	20.17912879	5.621319771	-4.627861188	9.255711647	-10.73784907	-6.874262314	2.754519621	-3.174193282	-9.316026546	50.30285098	130.1817551	3.149506786	58.24957004	18.66457143	46.23458173	-7.09872922	21.77521221	-8.016629187	-17.55427411	39.56382628	17.86179261	-61.91322475	30.00542316	65.25129582	-35.60438656	-96.13529099	20.38343309	159.9045794	110.401062	70.46859101	18.97376137
NCI_CXCR3_mediated_signaling_events_Pathway_(chemotaxis)	NCI 1.123	177.9170835	161.3274584	28.13938857	-16.93337084	99.51422228	45.88053826	141.1956629	-11.9789442	137.2185344	61.57718563	34.86187292	85.25952931	20.77606758	116.7525241	107.6569514	67.37461876	-7.136981457	33.11101161	4.542159018	-0.835053516	7.992733449	-7.119851609	-7.89785469	2.260738759	-3.550751879	-7.55067016	49.14377005	133.8720981	6.893790657	71.79978432	28.22307158	53.1959799	-9.056341422	20.13352297	4.420312275	-22.71404822	50.41087987	19.53913754	-73.93909574	39.11288015	62.70268681	-48.12426044	-112.2805929	32.14528091	180.8064918	119.9641506	75.79984337	21.87166017
NCI_CXCR3_mediated_signaling_events_Pathway_(regulation_of_stress_fiber_assembly)	NCI 1.123	207.47708	187.5301683	3.932079401	-114.9338334	88.09828106	21.16113077	175.8092615	-61.84329011	122.543138	47.08439926	-30.11956774	79.73842497	-115.3913608	106.1500792	119.5276855	-37.74237782	-33.15833968	49.5646816	-53.55004193	-22.09908162	-26.23654617	38.40439294	-12.10155245	10.74198946	22.20628942	-0.414463715	-3.083962147	163.1032544	16.63048656	205.2283247	148.4657175	88.75323297	6.027700285	99.66250022	55.10368105	-67.7285416	146.6931746	11.88428248	-168.4008233	89.22174863	74.12350601	-67.93838932	-217.9047067	41.7965702	235.3038152	92.1615867	61.72504468	33.74525434
NCI_CXCR4_mediated_signaling_events_Main_Pathway	NCI 1.123	86.41818004	89.50124094	14.55262114	6.026945549	61.38283701	28.35289303	71.63051291	-11.56692298	79.96446946	25.35656268	35.43392015	38.3047857	43.95543926	69.62250497	62.39771907	58.78097372	2.487658373	8.600052227	17.17402579	8.492114804	10.9893588	-12.08380394	6.296224606	10.43418693	-9.256036224	-7.534404956	47.6956832	72.60557975	16.70666566	32.18336734	0.04704035	23.83857992	2.062258628	1.836444395	-36.17631475	-18.04578731	6.757843699	2.368572782	-7.087794526	7.643024755	62.97917406	-26.49853738	-42.34616586	4.588462963	97.61760578	84.18704032	40.97653036	16.74028103
NCI_CXCR4_mediated_signaling_events_Pathway_(actin_filament_depolymerization)	NCI 1.123	72.21482098	48.00509651	-45.09443287	-44.39639698	72.21314086	-4.053202266	137.5973866	37.39101176	91.1473632	51.43434054	30.31085197	43.0065789	-22.64984113	42.07297506	116.1594765	93.41954782	-2.544522142	4.192123503	-21.00188954	-31.20988338	-19.60344316	-27.26218523	25.60080754	43.68602227	-60.97394291	-35.57131347	36.3719617	130.5191339	-13.5575677	-46.31822437	2.805972616	25.56331122	-2.622613868	47.16471028	-88.53594431	-31.68836453	-7.237252257	-9.95122532	-54.89351181	19.38944895	92.06905422	14.166345	-9.928301808	16.61004776	74.25699792	59.35202901	58.17190422	17.94004422
NCI_CXCR4_mediated_signaling_events_Pathway_(cell_adhesion)	NCI 1.123	53.2607828	60.63444025	6.989409048	1.090190706	43.59591167	30.25380476	47.76258874	-7.695346043	52.3674129	1.202699266	34.19408393	19.45837771	36.75951881	42.22940197	36.35937398	35.29435113	-4.902932393	8.927951657	23.03947277	-0.804954855	12.4726881	-12.3085011	6.854483214	7.678820435	-8.210459545	-13.25004181	32.64729195	48.8975329	3.149218947	26.24216777	5.874746989	12.62944338	1.360949615	0.433410062	-21.87812839	-7.49727628	-1.150179423	-0.342049437	2.506686597	6.443091768	44.25235074	-16.37925372	-25.7968871	-1.021802621	64.43917654	62.44141172	19.73238994	18.45389172
NCI_CXCR4_mediated_signaling_events_Pathway_(cell_proliferation)	NCI 1.123	158.8579144	161.9738375	29.26506188	17.70514772	112.7835687	57.37666366	128.2980897	7.384690675	130.7120215	39.83274934	77.18419591	86.98412176	85.68939032	136.3542132	100.6163179	109.8260315	18.58499346	-3.635332899	39.2314144	7.573325781	22.03789615	-21.54855045	6.461697319	2.426210835	-10.26349548	-9.976397259	91.44997163	122.5808015	31.19150803	33.32420349	-21.81502108	38.19668369	-10.2160364	45.53193829	-42.96549646	-46.29934085	7.403505821	-6.212125169	-14.36404232	26.22043321	101.022149	-47.48175129	-75.67410402	-16.80211508	154.1673978	153.4588041	92.36841795	-0.166099162
NCI_CXCR4_mediated_signaling_events_Pathway_(chemotaxis)	NCI 1.123	77.84252743	80.24397071	12.2570833	2.21203129	57.89625103	21.06338896	71.18445744	-9.41148115	77.59124363	28.41255814	31.50876789	38.13671388	40.32216913	66.40121418	60.64878584	58.42592607	6.199379187	11.46717198	8.073717421	7.744078916	11.39415342	-14.47495644	8.94206951	10.55866971	-7.615924202	-7.692089693	46.26650041	70.88754993	12.0328007	27.37255051	3.246261712	26.16667702	-0.816968226	6.250283485	-31.60450789	-14.9035648	8.044606724	-0.419160447	-9.163360143	8.576274034	67.16969393	-23.65560852	-41.90102356	0.962501555	86.84706559	78.31853548	43.5236077	13.58753684
NCI_CXCR4_mediated_signaling_events_Pathway_(establishment_of_cell_polarity)	NCI 1.123	128.6589521	140.4963934	22.84096461	21.6297241	94.87703341	52.14897207	107.6772047	7.04334311	105.9874413	31.80998039	68.10191158	69.97239076	66.02544718	104.6777292	79.77143677	83.33274918	4.087436316	14.26175529	30.61205583	-0.579953023	13.68798265	-18.52891374	2.052385742	2.653755167	-14.76209815	-13.19914611	74.39741802	103.372472	25.11859984	27.75985252	-12.13461592	27.56163871	-0.94770003	33.99230884	-23.33845645	-32.94961204	7.738016353	-1.089696691	-7.530906236	17.32588849	82.0851811	-59.2352057	-83.57576426	-17.64747633	131.6872176	122.9889247	73.60210742	-5.039880832
NCI_CXCR4_mediated_signaling_events_Pathway_(positive_regulation_of_lamellipodium_assembly)	NCI 1.123	106.2767471	95.60240439	3.805778611	-24.54547521	85.6830642	-0.533215424	143.5593012	5.678765307	98.11474345	84.79204131	62.54440327	70.32370789	47.5398188	79.7422892	108.9138377	100.7221518	-4.313347568	21.0783718	-0.303309984	-5.829882456	5.867398019	-19.00891792	-24.7739112	22.23932706	-7.059312762	-34.29179401	83.86518978	143.6170742	-6.804241279	-9.838069408	-4.557687495	40.16117749	10.10582436	27.30037984	-18.43009745	15.10530342	8.061398275	-12.37932569	-15.3203047	8.232191909	132.1830636	-52.46300714	-110.5501393	-18.98293113	105.9935207	97.91104519	106.6111929	-10.07900782
NCI_CXCR4_mediated_signaling_events_Pathway_(regulation_of_heterotypic_cell_cell_adhesion)	NCI 1.123	121.1635103	116.9315434	10.80761899	9.379562814	84.49474181	42.13469905	95.88117361	8.445055291	98.93711651	29.85367703	60.33332572	64.23305794	64.94734337	99.12225697	86.37188931	86.09982363	16.89314757	-12.23737766	30.47466638	0.486434249	27.6805836	-10.8727039	5.21577476	2.706970456	-9.056410762	-5.067180672	64.16223048	99.98403563	21.03612271	26.21569787	-22.60460321	30.71502151	-16.97674803	43.25708766	-50.70367165	-36.00645238	-0.367593361	-3.849570392	-15.83098616	16.8642713	89.92799483	-11.27156674	-37.7674345	-9.243800949	114.2032668	122.8654896	77.57288168	7.063619337
NCI_C_MYB_transcription_factor_network_Main_Pathway	NCI 1.123	93.75587988	72.49762507	3.025720556	1.223282643	76.97400721	-10.20611144	75.23443115	4.730551632	80.51995017	44.30421486	47.16815442	45.36368555	80.31300116	77.91277774	85.78328756	70.1517775	-14.09510416	-30.87293506	20.71407334	-15.00319561	-8.250428173	-18.29388914	-28.6559139	-7.740285541	-8.949632437	-23.54726967	39.33135459	108.0245439	0.706121518	-6.584738305	-23.12515482	23.98248053	-0.930635623	-3.822628172	-74.50179776	-22.62274884	-14.27551819	1.248998332	-22.87136032	5.439007453	64.72229569	-12.87207814	-28.21090177	-4.784163325	112.2991841	92.91382625	55.87824228	19.37965024
NCI_C_MYC_Main_Pathway	NCI 1.123	80.35682045	54.03239918	3.566086872	-3.671019392	70.62321624	-11.17190983	100.2311822	0.963587419	61.63444964	56.30308092	33.99913017	52.35061989	46.83826371	64.67225927	93.89224646	77.16862419	-0.060410406	4.018012732	-0.293344907	1.291334601	4.640400012	-14.57862503	-0.383551334	20.68433953	-13.95700898	-18.302948	57.83205744	92.92676608	8.489992751	-5.327050459	-2.995757238	9.908790484	-6.331668812	9.857094043	-17.03272201	-2.705451297	9.047520046	-0.844665268	-14.48565373	7.947353411	66.22306429	-15.22473133	-51.54514114	-22.88736711	72.7166174	56.3510155	61.97924674	-28.48747571
NCI_Calcineurin_regulated_NFAT_dependent_transcription_in_lymphocytes_Main_Pathway	NCI 1.123	96.84568973	172.5069612	54.01633622	42.1904075	119.3980658	34.61924705	118.8610527	-43.36979604	101.1053325	30.13433617	-7.072179204	78.38427137	68.71500403	159.7057883	89.81160219	144.3761876	-0.191407692	52.02866118	-2.993021196	5.756645807	-5.777193408	-12.58745084	-30.56765628	24.57714218	-28.46398116	-11.81918017	49.94094861	86.61689562	5.082929268	5.901001758	-31.41879659	22.71935723	7.077991835	-8.007456253	-60.57899385	-37.89866408	16.17542194	22.00194409	-67.5085873	6.208959708	42.73446058	-37.81173867	-59.75132684	8.865790249	143.3236636	107.1030567	13.4517247	38.44775728
NCI_Calcineurin_regulated_NFAT_dependent_transcription_in_lymphocytes_Pathway_(T_cell_anergy)	NCI 1.123	105.4916162	159.6661854	79.36702461	54.93504222	105.7856734	36.47523774	115.9707905	-28.38238595	91.33987638	31.42513422	4.773540734	95.06620206	79.86797092	144.244405	73.96223484	143.0554988	-4.40614193	32.52310239	-7.563406392	13.00064738	-13.62073379	-40.91171263	-32.28570115	-6.028439249	-27.72283759	-4.970613348	66.39027602	74.91302629	4.204222936	24.96540208	-51.47717057	9.742664025	-4.367467901	-4.259736379	-76.84002226	-38.84541928	24.55408641	4.021884681	-47.22087151	8.597999616	31.40710354	-37.36229787	-54.95508358	4.904807248	155.95059	138.1274204	32.69973825	12.00614925
NCI_Calcium_signaling_in_the_CD4_TCR_Main_Pathway	NCI 1.123	90.83267153	128.3324325	58.59723862	34.04181129	96.29410409	26.94118928	118.0270799	-18.44602029	86.68032524	36.24364848	4.969439629	67.13608888	53.61408693	124.8465418	80.21556781	116.3111018	-6.912551522	40.8464108	-12.17023105	13.80243909	-8.202472763	-31.32859968	-36.0511751	7.217763055	-20.33078479	-18.06811397	57.27657725	77.576383	-20.48754218	13.3397646	-27.86173917	28.27843833	8.918369542	-7.29121073	-58.46282673	-36.9303691	2.83287663	0.364994707	-54.06868426	-2.673381909	46.9116959	-25.32891344	-50.76644643	-5.969773809	125.6710765	89.03240077	30.26587732	21.59830595
NCI_Canonical_NF_kappaB_Main_Pathway	NCI 1.123	113.2279382	93.93437133	9.383940884	19.28733637	80.34795281	30.59642235	114.5424313	-1.51698654	100.0814463	72.92503001	39.29210849	70.65668464	67.83213253	96.12396075	100.7492192	113.6747548	14.45113953	27.3713845	22.29878161	17.55825655	-3.469758787	-9.008570494	0.438412467	10.97675266	-19.82945567	-5.310313386	67.93816221	110.7109608	4.626883601	8.976542905	-12.25337252	14.58288241	-9.211069939	6.049037626	-44.22442279	0.335051943	-0.323054463	-4.579970935	-19.65181852	-1.384428228	91.55694137	-46.95452302	-76.94234521	-50.62183429	122.7553541	93.18854546	79.09036334	-17.63817093
NCI_Canonical_NF_kappaB_Pathway_(proteasomal_ubiquitin_dependent_protein_catabolic_process)	NCI 1.123	110.4131476	100.724316	7.214882275	14.82482552	101.455447	0.662872341	128.8663114	1.896045326	102.8932092	68.28482509	54.59671226	77.31353019	73.20915473	100.3455378	113.3223964	120.3693809	8.098758564	12.09531565	21.80430037	7.046013817	-4.805657682	-13.52785599	-6.121466312	23.38338923	-23.44310737	-8.925723939	75.56590083	125.7175772	3.110934595	18.75425402	-12.43230241	14.10578479	-1.479756528	8.820110792	-73.08998169	-8.406430618	-1.037554872	-4.179976185	-12.15198386	-8.704808169	99.89030451	-34.54285688	-61.02179614	-44.41180419	119.0759639	106.7180964	83.18103213	-20.44338448
NCI_Canonical_Wnt_signaling_Main_Pathway	NCI 1.123	89.92083944	71.63941052	6.522951476	5.085003689	84.97435542	-21.03194162	121.7245303	-9.705406667	87.63466444	57.05602586	56.9442493	67.63693726	73.1788698	97.66254858	97.33417753	102.7011948	7.472360976	-51.28452928	10.57513387	-8.411802912	14.21657537	-6.989016751	-14.69242128	10.04674413	-8.694131688	-0.972408772	62.96657431	111.4226947	14.49589256	-17.85406861	-34.71296298	10.50360617	-11.24053819	0.340586787	-65.29129817	-20.89037196	-9.013058527	-11.30126933	-35.13684413	0.304767143	88.08783596	10.02146552	-28.33639257	-22.00525112	90.31621138	87.84683013	75.5404086	5.503204329
NCI_Caspase_Cascade_in_Apoptosis_Main_Pathway	NCI 1.123	72.16685045	63.39743158	4.653107729	-2.896649953	55.50935696	-7.003272682	85.04238341	-6.291502802	69.99251292	40.67692155	17.48259924	42.31512431	43.88704642	68.37614905	79.12675787	79.4674517	10.41505956	0.473490885	15.04982651	2.69409101	3.298041432	-19.38847373	-5.993256421	12.12039971	-0.944133425	-15.31645221	42.38888483	79.79848297	0.00085249	7.212671517	-1.69057495	30.29295062	-6.555007473	-7.954140463	-31.0971488	-11.29102804	4.875824605	-9.132912275	-21.83560404	-9.026595072	72.71688285	-14.07988362	-28.81949197	-7.202501526	87.59927388	64.50298337	60.52855659	15.07649781
NCI_Caspase_Cascade_in_Apoptosis_Pathway_(DNA_fragmentation_during_apoptosis)	NCI 1.123	72.56137298	54.3723887	14.12821073	-9.46119449	47.97951459	-19.6920465	97.02181907	4.816276707	82.61672857	60.8752344	23.54886476	43.69580727	48.62694703	91.1867487	100.6195509	108.9866274	34.28583014	-5.435368326	28.44099687	18.07966652	9.99739507	-9.069658238	15.80612001	3.462871645	22.66471489	-17.51049391	70.89319064	103.7005748	21.01729723	4.775597636	5.690066674	38.97428887	-13.86908496	3.927964655	-28.66813162	-2.50293808	21.44328946	-5.502716749	-6.982180627	-31.66249411	86.05251443	-37.07838598	-69.54311077	-40.53306482	97.11713116	74.64861796	73.07893564	-7.476329894
NCI_Caspase_Cascade_in_Apoptosis_Pathway_(DNA_repair)	NCI 1.123	58.03700486	46.90741788	5.060396146	-3.961119774	33.00625929	-13.9400357	68.09237861	-8.36541619	58.385541	39.44911132	9.16189694	26.38969741	37.9423201	62.83869442	61.02741302	71.89755631	29.00592781	-3.329886801	38.94795843	13.17751048	-2.038444653	-1.962685538	1.159239849	0.980767987	11.1121182	-7.779691957	46.69585173	67.77115232	24.28141901	-3.948348129	7.733665823	23.38790438	3.874050872	-2.960616567	-18.70534084	4.804954716	14.58348608	6.445847511	-13.51552866	-17.03460832	57.6676694	-23.73813598	-63.42293335	-28.7437315	65.80901091	47.50118303	51.99739256	-8.990890612
NCI_Caspase_Cascade_in_Apoptosis_Pathway_(JNK_cascade)	NCI 1.123	80.16331561	73.85528485	13.27611033	-1.93357309	68.13406412	-8.112533062	93.12255848	-1.031707971	104.9975877	54.66709267	34.97979786	48.02569837	55.47640867	86.79076357	90.95094918	106.8517444	34.21835658	19.61367795	50.62064391	20.25209371	11.70858105	-2.742646051	15.29919475	5.036221938	22.82785616	-17.38981357	78.49024629	99.90937267	28.65824443	12.89012178	5.178521068	34.43345481	-16.32103103	-3.226067135	-20.88894625	-0.351284284	15.22979926	2.286814942	-8.893854694	-30.6367497	96.03276412	-56.64013296	-104.2743931	-45.43008733	100.2220663	87.70039126	73.22395859	-15.92872075
NCI_Caspase_Cascade_in_Apoptosis_Pathway_(actin_filament_polymerization)	NCI 1.123	-25.68521472	-33.48158676	-28.63566032	-7.28126228	0.655285677	-48.83184855	6.662996763	-6.957025439	6.632701859	40.77788349	-11.59669963	14.70044795	-26.60199024	17.35929524	35.84206919	45.4021499	-19.2927866	-76.40341801	-6.209349188	23.34669697	14.85089244	-11.25410692	-4.629810179	11.99297655	15.98511419	-49.37163258	19.25475921	52.82036189	-1.86266626	16.18408217	17.1248053	37.80233601	-19.47559981	-16.88343413	-31.88291561	6.074183866	10.56265082	-15.64319	-10.81004087	-14.44374836	56.89916074	51.09566139	21.82423297	9.142218333	23.08657106	11.24453361	37.3368762	41.60586955
NCI_Caspase_Cascade_in_Apoptosis_Pathway_(apoptosis)	NCI 1.123	98.72721526	89.10442982	19.01043053	-0.263490453	85.07366731	9.098796797	103.3927678	2.822028092	101.6589678	60.3443002	44.5028618	60.61401932	51.72009005	105.9031254	92.71858901	110.8025292	24.33481361	24.4232325	36.18146709	15.12169859	7.153171251	0.460261876	5.099893589	12.54852505	16.96056854	-19.95306953	79.430468	99.0390799	22.86253723	15.4688502	3.526767439	32.96954502	-10.39100107	1.905268093	-37.11381855	-13.68432754	11.82057928	1.036192651	-13.89261462	-23.61474956	96.91589737	-62.87018034	-99.95905937	-46.06464415	104.9747057	87.4074883	76.13678384	-11.43715439
NCI_Caspase_Cascade_in_Apoptosis_Pathway_(apoptotic_nuclear_changes)	NCI 1.123	79.66240842	65.35813982	4.966030504	-1.808923485	69.54976439	-14.44129231	91.99138836	-0.854998816	86.62483125	58.66124337	30.34624495	44.85768945	47.68202064	90.22824451	90.60404468	102.3402407	22.35309885	2.347362499	33.72499722	11.31427902	4.578563515	-6.60644001	9.54228427	8.302187991	20.81707217	-23.47832816	66.02497518	95.97752437	20.91648795	14.30476188	10.80250217	37.03129781	-10.98642804	-7.012356202	-45.48265319	-14.00911244	11.02977144	-0.110541432	-12.32407086	-32.01848569	100.5338303	-40.65798865	-89.8532134	-32.97258781	96.98128674	85.04417483	69.76448039	1.013047743
NCI_Caspase_Cascade_in_Apoptosis_Pathway_(neuron_apoptosis)	NCI 1.123	97.40998946	89.32407204	17.60993205	-2.979725682	81.29249079	22.42597088	114.6925648	-12.62150097	109.7883958	74.65926009	23.59278004	62.74711457	57.23113454	78.04916852	102.0887297	99.98218399	27.35156118	29.50065343	3.841975919	23.219789	12.12252853	-27.3370097	16.16798335	24.65658102	4.169800041	-29.0336536	74.25424169	110.9327259	5.983619396	22.03921863	9.794665274	40.21427089	-11.38567196	-13.55161603	-4.051127057	-3.290397138	28.82403703	-1.097924914	-9.134325562	-18.04585372	104.4784665	-57.22405442	-67.14590243	-22.86537743	133.3395703	98.83371278	79.87959844	12.34112588
NCI_Caspase_Cascade_in_Apoptosis_Pathway_(nuclear_fragmentation_during_apoptosis)	NCI 1.123	71.93997083	59.78788733	11.08465445	-10.41773952	55.92352727	-21.32016124	94.0008741	5.193759631	89.5435843	57.00402947	27.44431424	43.74934982	49.73127543	90.07507896	95.76660757	110.5326746	33.7263509	7.093375379	34.47469798	16.42623048	7.722211121	-9.788283433	17.88325509	13.46331323	20.90250221	-20.01812412	69.5328749	99.89577221	26.60944234	4.352251342	6.58498596	36.89101432	-15.13531524	-0.908202039	-36.19288737	-9.387355501	18.17603563	-6.981483009	-10.66343262	-37.92807672	91.87467958	-41.798258	-76.51431369	-38.12479045	97.11660571	75.58138771	68.94579429	-6.873386758
NCI_Caspase_Cascade_in_Apoptosis_Pathway_(positive_regulation_of_apoptosis)	NCI 1.123	63.00088373	51.90681228	-11.74826722	4.992499653	86.17628735	-28.06867244	111.7336549	15.40740154	77.55257564	49.96841577	39.11203098	68.55963065	48.31671261	65.89668006	112.527195	97.305266	-12.99488785	-30.62972537	12.8791191	-4.44599608	4.05551475	-26.64462633	2.259600547	24.32964739	7.379152346	-27.59444514	77.15421572	129.0996995	6.067322338	10.26105235	1.911890364	43.86589045	12.59448969	-10.1460124	-48.91956927	-17.24038772	1.691437708	-1.93403342	-34.70963111	-30.63790383	79.01959178	-33.571163	-41.49598979	-47.55742655	110.0170007	70.71582726	67.92055746	-14.69255439
NCI_Cellular_roles_of_Anthrax_toxin_Main_Pathway	NCI 1.123	63.80329604	44.04367598	10.1216748	-1.373037414	23.65231391	82.9709102	34.81122569	9.242625348	45.7299176	-1.561300895	15.42137814	47.37626079	13.10821958	33.843058	11.78746808	28.03704759	-20.77170741	43.34176728	12.48374743	30.60315971	1.160844118	22.34306869	4.493651753	12.38847705	10.54561573	3.398993223	11.25002512	47.14216241	9.008275179	11.54003967	0.68806093	23.05124518	-23.73651617	1.532605834	6.182504306	-18.95107932	13.36451542	3.908019889	-0.02298826	22.17408557	27.40469881	-27.21643975	-40.16277402	-2.750392295	69.3409105	23.42537984	5.434897965	7.393749813
NCI_Cellular_roles_of_Anthrax_toxin_Pathway_(MAPKKK_cascade)	NCI 1.123	11.46213194	-7.650198992	7.148160045	-3.488123954	-44.39189026	30.76943606	-30.39559096	15.81820643	-26.68927346	-48.91588411	-8.123376657	6.457827494	-13.98668216	-9.410728595	-25.10419919	-33.36584854	-8.013612011	51.40634149	10.25123399	-19.98432144	-2.54492301	26.68894477	-38.06716067	14.45948762	4.136447507	-0.037616375	-32.88581601	-50.94250883	-0.411894923	-4.562439794	-10.12006229	-14.63871259	-14.14003791	3.196034465	11.70064142	-26.3137486	-7.923252636	-6.611417223	8.966674969	23.14957482	-41.26975757	-12.78461525	3.520702333	15.5724364	-7.480530025	-15.40990277	-11.9026453	7.982045595
NCI_Cellular_roles_of_Anthrax_toxin_Pathway_(apoptosis)	NCI 1.123	225.1014658	198.0667159	19.96360994	25.76290883	106.3608655	140.052313	157.9709692	69.36244807	158.780711	40.76250572	61.58147363	142.4087782	116.0839811	159.8572037	131.9996874	169.9453906	-9.886758372	65.48416454	52.6842116	-14.32028069	15.24619274	4.262397724	-62.29226505	54.49254656	-12.84179269	-36.01164628	51.96086494	143.5552374	-26.78856344	10.06048797	-40.65160113	53.54655992	-6.641609559	32.69373422	-32.97628583	-74.35910991	-23.71046589	43.60810386	-63.2889758	31.86530593	66.71175712	-103.3238789	-123.8546456	0.742349168	210.4662593	65.27687804	122.0219713	51.2731876
NCI_Cellular_roles_of_Anthrax_toxin_Pathway_(inflammatory_response)	NCI 1.123	225.1014658	198.0667159	19.96360994	25.76290883	106.3608655	140.052313	157.9709692	69.36244807	158.780711	40.76250572	61.58147363	142.4087782	116.0839811	159.8572037	131.9996874	169.9453906	-9.886758372	65.48416454	52.6842116	-14.32028069	15.24619274	4.262397724	-62.29226505	54.49254656	-12.84179269	-36.01164628	51.96086494	143.5552374	-26.78856344	10.06048797	-40.65160113	53.54655992	-6.641609559	32.69373422	-32.97628583	-74.35910991	-23.71046589	43.60810386	-63.2889758	31.86530593	66.71175712	-103.3238789	-123.8546456	0.742349168	210.4662593	65.27687804	122.0219713	51.2731876
NCI_Cellular_roles_of_Anthrax_toxin_Pathway_(macrophage_activation)	NCI 1.123	151.5787705	132.8661241	21.28659445	9.067250666	101.2604814	77.04300135	140.5957691	61.62453733	127.4251681	18.62463708	62.04990409	90.20511552	73.83350676	106.7487191	98.57581097	133.8139599	-2.500501284	15.9469438	44.07387939	-24.35315237	14.10613504	0.434512833	-34.54374914	41.72414626	-2.673645814	-27.95660064	52.60440961	129.1371922	-26.99644253	7.600826549	-32.19970712	31.35593954	-19.63651946	41.62998872	-59.25123547	-41.11665129	-16.8704315	16.80886685	-20.27518513	22.4547206	84.0515683	-41.92827274	-79.99803563	-1.064217915	143.3150236	80.7782859	83.82750798	27.38729507
NCI_Cellular_roles_of_Anthrax_toxin_Pathway_(monocyte_activation)	NCI 1.123	232.8336574	202.768016	15.66023468	25.03142498	104.2184039	167.675129	172.2440521	48.59277486	147.9140451	34.2201772	43.07475595	149.2163345	106.2723847	163.1972761	110.1841622	150.2216132	-24.60542637	55.986333	25.56887729	16.8154117	2.202702282	21.03703142	-47.21551169	26.99542555	-5.826528806	1.197871578	55.20310762	147.8957533	5.745310397	-0.793384647	-39.07054108	46.749176	-27.38983302	3.591154345	3.834499321	-46.92479323	0.159966403	33.61930734	-67.74226253	40.06420147	84.73053015	-107.8690345	-117.9715508	11.90161907	238.4370093	125.4968734	88.34520121	54.04756239
NCI_Cellular_roles_of_Anthrax_toxin_Pathway_(necrosis)	NCI 1.123	225.1014658	198.0667159	19.96360994	25.76290883	106.3608655	140.052313	157.9709692	69.36244807	158.780711	40.76250572	61.58147363	142.4087782	116.0839811	159.8572037	131.9996874	169.9453906	-9.886758372	65.48416454	52.6842116	-14.32028069	15.24619274	4.262397724	-62.29226505	54.49254656	-12.84179269	-36.01164628	51.96086494	143.5552374	-26.78856344	10.06048797	-40.65160113	53.54655992	-6.641609559	32.69373422	-32.97628583	-74.35910991	-23.71046589	43.60810386	-63.2889758	31.86530593	66.71175712	-103.3238789	-123.8546456	0.742349168	210.4662593	65.27687804	122.0219713	51.2731876
NCI_Cellular_roles_of_Anthrax_toxin_Pathway_(negative_regulation_of_macrophage_activation)	NCI 1.123	225.1014658	198.0667159	19.96360994	25.76290883	106.3608655	140.052313	157.9709692	69.36244807	158.780711	40.76250572	61.58147363	142.4087782	116.0839811	159.8572037	131.9996874	169.9453906	-9.886758372	65.48416454	52.6842116	-14.32028069	15.24619274	4.262397724	-62.29226505	54.49254656	-12.84179269	-36.01164628	51.96086494	143.5552374	-26.78856344	10.06048797	-40.65160113	53.54655992	-6.641609559	32.69373422	-32.97628583	-74.35910991	-23.71046589	43.60810386	-63.2889758	31.86530593	66.71175712	-103.3238789	-123.8546456	0.742349168	210.4662593	65.27687804	122.0219713	51.2731876
NCI_Cellular_roles_of_Anthrax_toxin_Pathway_(negative_regulation_of_myeloid_dendritic_cell_antigen_processing_and_presentation)	NCI 1.123	225.1014658	198.0667159	19.96360994	25.76290883	106.3608655	140.052313	157.9709692	69.36244807	158.780711	40.76250572	61.58147363	142.4087782	116.0839811	159.8572037	131.9996874	169.9453906	-9.886758372	65.48416454	52.6842116	-14.32028069	15.24619274	4.262397724	-62.29226505	54.49254656	-12.84179269	-36.01164628	51.96086494	143.5552374	-26.78856344	10.06048797	-40.65160113	53.54655992	-6.641609559	32.69373422	-32.97628583	-74.35910991	-23.71046589	43.60810386	-63.2889758	31.86530593	66.71175712	-103.3238789	-123.8546456	0.742349168	210.4662593	65.27687804	122.0219713	51.2731876
NCI_Cellular_roles_of_Anthrax_toxin_Pathway_(negative_regulation_of_phagocytosis)	NCI 1.123	225.1014658	198.0667159	19.96360994	25.76290883	106.3608655	140.052313	157.9709692	69.36244807	158.780711	40.76250572	61.58147363	142.4087782	116.0839811	159.8572037	131.9996874	169.9453906	-9.886758372	65.48416454	52.6842116	-14.32028069	15.24619274	4.262397724	-62.29226505	54.49254656	-12.84179269	-36.01164628	51.96086494	143.5552374	-26.78856344	10.06048797	-40.65160113	53.54655992	-6.641609559	32.69373422	-32.97628583	-74.35910991	-23.71046589	43.60810386	-63.2889758	31.86530593	66.71175712	-103.3238789	-123.8546456	0.742349168	210.4662593	65.27687804	122.0219713	51.2731876
NCI_Cellular_roles_of_Anthrax_toxin_Pathway_(platelet_activation)	NCI 1.123	225.1014658	198.0667159	19.96360994	25.76290883	106.3608655	140.052313	157.9709692	69.36244807	158.780711	40.76250572	61.58147363	142.4087782	116.0839811	159.8572037	131.9996874	169.9453906	-9.886758372	65.48416454	52.6842116	-14.32028069	15.24619274	4.262397724	-62.29226505	54.49254656	-12.84179269	-36.01164628	51.96086494	143.5552374	-26.78856344	10.06048797	-40.65160113	53.54655992	-6.641609559	32.69373422	-32.97628583	-74.35910991	-23.71046589	43.60810386	-63.2889758	31.86530593	66.71175712	-103.3238789	-123.8546456	0.742349168	210.4662593	65.27687804	122.0219713	51.2731876
NCI_Cellular_roles_of_Anthrax_toxin_Pathway_(regulation_of_endothelial_cell_proliferation)	NCI 1.123	225.1014658	198.0667159	19.96360994	25.76290883	106.3608655	140.052313	157.9709692	69.36244807	158.780711	40.76250572	61.58147363	142.4087782	116.0839811	159.8572037	131.9996874	169.9453906	-9.886758372	65.48416454	52.6842116	-14.32028069	15.24619274	4.262397724	-62.29226505	54.49254656	-12.84179269	-36.01164628	51.96086494	143.5552374	-26.78856344	10.06048797	-40.65160113	53.54655992	-6.641609559	32.69373422	-32.97628583	-74.35910991	-23.71046589	43.60810386	-63.2889758	31.86530593	66.71175712	-103.3238789	-123.8546456	0.742349168	210.4662593	65.27687804	122.0219713	51.2731876
NCI_Ceramide_signaling_Main_Pathway	NCI 1.123	80.83269648	75.58573532	8.902534058	-0.796917481	69.57426571	14.53554404	103.1656349	10.71055937	78.99072264	41.46922392	32.98184571	50.00526935	44.54377006	73.16150289	86.87672657	84.84571648	8.754672023	-6.429944982	-3.312307227	-2.681853412	4.308700148	-16.73939892	3.048210433	4.663233344	-18.95291337	-10.40335436	42.12829393	103.6570106	1.857863601	-8.336003941	-18.81447233	22.34496035	-9.714544733	16.69344235	-31.92209177	-2.780817144	-3.424513871	6.143655806	-14.33572667	3.540350017	68.97590484	-23.08728183	-44.78981825	-9.95936641	85.92634837	70.46132546	54.25539987	13.08652978
NCI_Ceramide_signaling_Pathway_(cell_survival)	NCI 1.123	81.91585454	77.86835252	5.69714982	-0.762615811	71.91985384	26.29192413	123.6361479	-3.161094041	87.75992705	28.41317921	23.27818974	52.90408565	46.96499709	84.70729356	109.2943771	98.68986517	5.217334537	-15.06587393	0.420842378	-4.369158308	7.938692563	-25.27269583	-8.329567989	1.386767955	-38.14099823	-7.415842326	34.71500127	113.2442594	1.749518616	-2.178783594	-38.42982202	15.09252152	-25.61292718	19.04159288	-40.11872406	2.378272131	-14.35636383	2.216313641	-7.283885631	5.022288265	79.74567107	-18.71685416	-39.72626959	9.397324345	85.09864821	91.12048788	63.19108839	43.92169463
NCI_Ceramide_signaling_Pathway_(ganglioside_biosynthetic_process)	NCI 1.123	86.1009333	78.79257607	5.19301234	-3.246555467	72.08402139	24.1921817	119.3494748	-2.237389648	89.94560286	31.98973351	26.32692813	53.84235748	52.17955416	84.24245392	112.0405864	98.89521654	8.910999051	-7.05724745	0.193171778	-2.438716636	7.804662718	-27.42279704	-5.178738843	3.113015545	-39.47349713	-10.77074801	44.62718256	114.401334	1.020824535	4.270899295	-34.82622526	16.63110805	-20.84030784	15.7597015	-35.61072611	4.54391879	-12.67355866	2.197489311	-8.240642097	4.918439852	81.08309585	-24.55970972	-47.07665284	2.363300207	87.24940124	92.32367762	61.73494707	39.05646018
NCI_Ceramide_signaling_Pathway_(negative_regulation_of_cell_cycle)	NCI 1.123	83.03939706	78.98380569	4.00388831	0.287014131	71.97106626	26.82176707	126.5438893	-2.784855739	90.02678573	29.32286593	31.70880242	55.02293023	51.92407924	87.13712552	110.0681662	98.45459674	3.470545183	-12.81564625	2.590694445	-5.260048194	7.412884585	-26.3525662	-6.944497377	0.707574621	-34.22564781	-8.035657076	36.66773346	116.5798453	4.250280422	-6.876665472	-37.79154474	15.59653853	-24.12971004	20.84381054	-37.243006	0.917026538	-13.65413693	4.248184592	-7.731940185	7.072815551	84.52794392	-32.64544398	-48.81251454	3.082820267	88.49004741	93.44740001	66.15309452	32.54019945
NCI_Ceramide_signaling_Pathway_(regulation_of_nitric_oxide_biosynthetic_process)	NCI 1.123	115.63542	110.4794251	22.34182668	-1.126215433	77.62851568	44.77083689	103.7750448	12.77233044	103.9882771	38.71593925	43.95594236	80.11982229	68.67176072	107.6283248	102.9454043	90.85992378	8.961679562	16.18552439	24.24239296	7.891722813	-9.538775117	-18.05041685	-11.93339025	16.19195314	-27.57053093	-9.386954171	50.79431537	113.4102746	-10.45596584	-24.0897619	-30.09248081	27.87101486	-5.277325637	2.445940484	-96.42494377	-30.53288275	-14.95965557	4.146590806	-47.12423728	-17.11491059	69.73534541	7.219795779	-40.10159262	-13.24917305	147.7633683	90.48395489	42.20327687	12.64254785
NCI_Circadian_rhythm_Main_Pathway	NCI 1.123	151.5707203	108.1078068	5.80094585	40.44434513	98.44785013	0.310511869	126.7192974	44.79219169	76.67693013	80.58425989	58.0680054	93.10642825	53.33028211	115.4985751	122.139976	126.0837384	-15.91999791	-6.366210274	15.50342343	7.029762918	-24.4748607	-26.14813821	-4.533121798	7.837214833	-29.68870323	-20.0542468	43.75504511	133.7988025	19.65407233	-4.692622983	-34.69085456	11.73592558	-1.342538504	-9.476996056	-101.3034959	-32.36893855	-20.79609486	-21.71494292	-48.48099074	-0.123338076	76.67283666	-55.05304315	-78.74551013	-56.57726361	147.8744976	86.43518224	72.79690951	-24.90353546
NCI_Circadian_rhythm_Pathway_(S_phase_of_mitotic_cell_cycle)	NCI 1.123	151.5707203	108.1078068	5.80094585	40.44434513	98.44785013	0.310511869	126.7192974	44.79219169	76.67693013	80.58425989	58.0680054	93.10642825	53.33028211	115.4985751	122.139976	126.0837384	-15.91999791	-6.366210274	15.50342343	7.029762918	-24.4748607	-26.14813821	-4.533121798	7.837214833	-29.68870323	-20.0542468	43.75504511	133.7988025	19.65407233	-4.692622983	-34.69085456	11.73592558	-1.342538504	-9.476996056	-101.3034959	-32.36893855	-20.79609486	-21.71494292	-48.48099074	-0.123338076	76.67283666	-55.05304315	-78.74551013	-56.57726361	147.8744976	86.43518224	72.79690951	-24.90353546
NCI_Circadian_rhythm_Pathway_(chromatin_modification)	NCI 1.123	151.5707203	108.1078068	5.80094585	40.44434513	98.44785013	0.310511869	126.7192974	44.79219169	76.67693013	80.58425989	58.0680054	93.10642825	53.33028211	115.4985751	122.139976	126.0837384	-15.91999791	-6.366210274	15.50342343	7.029762918	-24.4748607	-26.14813821	-4.533121798	7.837214833	-29.68870323	-20.0542468	43.75504511	133.7988025	19.65407233	-4.692622983	-34.69085456	11.73592558	-1.342538504	-9.476996056	-101.3034959	-32.36893855	-20.79609486	-21.71494292	-48.48099074	-0.123338076	76.67283666	-55.05304315	-78.74551013	-56.57726361	147.8744976	86.43518224	72.79690951	-24.90353546
NCI_Class_IB_PI3K_non_lipid_kinase_events_Main_Pathway	NCI 1.123	150.787798	159.5511546	22.94096894	31.66895574	128.1751895	57.57966095	116.1136505	10.14661034	138.5426901	35.24336101	80.14273799	68.44373308	63.0138096	118.7493503	100.9311421	124.7571259	12.8562	-51.75648282	45.86725099	0.448086872	5.806027037	-5.036011703	20.06709937	16.20258828	0.972884625	-1.782059742	79.65531214	115.233517	31.4357691	58.88993471	-20.20726619	32.49005758	20.6335185	7.211139678	-61.42415419	-32.73570883	24.11507611	8.009920819	-11.40818366	27.38669005	60.01616675	-43.05910182	-70.97218102	-10.08223908	169.1639545	134.6057822	70.75737564	19.07169798
NCI_Class_IB_PI3K_non_lipid_kinase_events_Pathway_(cAMP_biosynthetic_process)	NCI 1.123	173.5093989	186.2037523	32.24932316	49.91810446	130.3058878	68.31992375	115.1934213	10.26479215	168.1905757	-2.790934054	92.87004469	65.91910077	90.95698998	135.8847412	99.72440067	125.4258364	9.057038204	-84.09452988	58.67099488	1.008632053	13.06756272	-13.66238875	47.27904665	30.84264468	2.480480197	-1.666557198	101.4424798	98.87085151	49.48574725	78.96992222	-33.50764577	24.91937087	22.91230477	-30.593848	-64.67554559	-56.03378158	31.36301536	-3.043340368	5.870766898	48.61288229	62.42280014	-41.2887155	-69.87568721	27.26847942	193.0168546	162.1502964	62.18349789	47.44770139
NCI_Class_I_PI3K_signaling_events_Main_Pathway	NCI 1.123	110.0700151	117.1794843	23.5251954	18.93943016	104.328339	28.4490475	104.2625019	-7.460764455	113.069577	33.7109564	58.29771793	53.46656132	75.91223919	98.90949797	91.03772007	90.78563431	-1.283057533	-1.397226064	40.86813096	-0.747016409	9.320924634	-17.39537298	10.74035717	14.22500557	-16.59003537	-18.39481554	75.68953731	102.1490879	24.10824161	29.89682709	-10.32935515	25.36598375	1.804765899	7.930687501	-41.27200307	-19.94731964	12.01190402	-1.932576438	-3.621529472	11.30217831	80.72048586	-50.13385966	-68.18739062	-14.25192298	122.5373875	124.1350077	62.21798046	8.471085382
NCI_Class_I_PI3K_signaling_events_Pathway_(actin_cytoskeleton_reorganization)	NCI 1.123	110.641826	99.82383533	4.86343386	23.35059246	114.691728	24.23835341	104.2861578	4.203588717	93.03425296	42.7253127	60.52306216	59.83254123	58.55102245	98.16877115	100.6123551	104.672161	13.38192903	6.797622373	20.34829499	-3.212903261	11.64174847	-14.04158106	6.631310291	3.605314185	-27.70483095	-10.15102728	72.09959479	100.5175615	30.30977887	-0.590383471	-19.53565763	25.57218075	2.419898175	54.90629002	-44.08700684	-36.1428193	-0.744287806	-3.568705013	-17.39443185	14.68804656	74.05125775	-67.85061764	-78.09079315	-38.62894874	115.3710379	95.53998197	76.02809553	-21.14631212
NCI_Class_I_PI3K_signaling_events_Pathway_(cell_survival)	NCI 1.123	107.6407837	105.2236375	16.8002996	16.34912613	120.0852718	36.18892657	105.9515976	6.881248694	102.7387679	43.69102569	63.47211193	70.12902591	69.17072406	98.05988169	93.71060187	88.39165299	7.956288397	11.55948006	30.67833404	6.409315404	13.42402486	-18.27489225	11.86963314	13.71182067	-15.9397402	-14.36455316	71.80935047	92.45388807	13.61635822	22.98860025	-24.06906469	22.26655691	-5.881232507	36.84403147	-30.8498083	-26.80316798	10.28226014	-7.58937969	-5.556284925	10.96019065	82.09551332	-56.60780231	-95.76775634	-47.37569944	118.2983782	108.5716012	66.98927126	-20.40169494
NCI_Class_I_PI3K_signaling_events_mediated_by_Akt_Main_Pathway	NCI 1.123	-3.854861734	-2.566287812	4.842153159	-5.082239807	-2.774209062	13.8276076	-7.197961517	-7.796162865	-1.713067058	4.656166876	1.041695832	4.046978667	1.661455577	-3.002564139	2.468192613	-2.229345867	-2.191977674	16.49631924	8.286113804	5.7250993	10.50734895	-6.878840988	3.522078235	15.89813995	-2.396601063	-3.932618964	-2.300471613	-7.711188062	-6.67643717	10.87848622	-5.119297257	0.719952217	-0.05540922	-10.83949462	-1.328009923	-6.203793917	-0.568027449	-4.130536099	10.2376793	-4.000416452	-3.443434161	16.5515105	7.932131356	-6.430845244	10.37997514	9.132611966	-4.370804699	5.175626219
NCI_Class_I_PI3K_signaling_events_mediated_by_Akt_Pathway_(G1_S_transition_of_mitotic_cell_cycle)	NCI 1.123	69.12289959	48.22415101	9.459551147	-3.754041957	60.02437037	3.081636081	78.37615971	0.256747473	57.03473585	44.89783129	48.67494227	58.70284632	65.97465358	60.72662427	83.45278841	55.89578924	-5.176612042	-25.32651761	28.94758555	5.287713848	6.938904794	-7.545755718	-5.466740331	15.72790356	-5.924953782	-22.89526354	54.57509479	78.28598725	-1.163002464	11.8242051	-17.26436884	5.627905778	-7.809810744	-6.411648917	-46.38983582	-12.27587489	-7.468102774	-18.16237539	-10.1351057	1.097320127	72.74112759	-11.7556787	-47.12344571	-23.82457207	83.29672628	76.04226161	56.50226372	-10.11182406
NCI_Class_I_PI3K_signaling_events_mediated_by_Akt_Pathway_(cell_survival)	NCI 1.123	81.192438	60.51838151	5.645693058	-2.084975487	77.39752216	-7.074400353	93.70673237	7.570302922	68.48629788	55.83769227	61.46972217	73.37594015	77.58730045	71.22916027	103.9621335	71.86021497	-9.266392206	-35.7898428	27.90164762	2.039126062	6.864572781	-11.36072683	-5.210028013	18.52048229	-6.395267337	-27.77493668	59.68322807	97.72202897	0.250686257	8.072326022	-22.19275809	5.930797225	-8.086643864	-5.629828267	-63.55965887	-15.86457442	-8.308828769	-19.65782996	-20.85143684	0.249414454	86.45543356	-17.08189111	-58.73978235	-32.72470737	101.706764	89.49227801	69.37304134	-14.15404853
NCI_Class_I_PI3K_signaling_events_mediated_by_Akt_Pathway_(glucose_import)	NCI 1.123	-59.7648207	-64.44088302	1.867324332	-4.668145331	-46.57823195	17.44534285	-82.86893499	-40.1077611	-50.39564991	1.717522443	-56.56454532	-25.01551958	21.79741645	-36.5687184	-50.85829307	-25.49814101	-32.44882993	97.50883631	4.467266215	9.965419611	49.77397866	-12.5153022	-24.48553458	22.30605109	6.519794411	27.26532557	-35.89792652	-35.61098415	-27.34003617	3.075654462	-4.64504524	32.50422014	29.48957931	-12.93838035	17.3775834	5.765919246	-21.8335432	46.02676171	135.8882315	-26.17066365	-42.91063646	89.5226215	42.68129117	39.27129801	-35.48316142	6.691805444	-2.884052684	74.515227
NCI_Class_I_PI3K_signaling_events_mediated_by_Akt_Pathway_(negative_regulation_of_cell_cycle)	NCI 1.123	-4.761329983	-6.192374048	-0.467410826	-3.045616534	0.761970898	9.137468323	-1.770226191	-11.00546855	-4.485842427	10.3662536	8.816762699	5.984619459	8.09242296	-2.599698339	8.859104273	-0.922944123	-1.030996121	-11.35959388	17.30728792	6.888436088	9.278314499	-8.793255953	4.47919723	13.31654736	-1.148991596	-5.097226967	5.663218187	-6.71659851	-5.481034146	19.46230327	-5.723279267	-1.59216772	-1.015621769	-15.15558238	-11.357061	-9.400432159	-0.43544418	-11.70765648	3.550367145	-5.174493025	7.266211257	26.03097155	14.92340461	-7.426476599	14.08796488	13.59087289	-6.954809062	2.733766356
NCI_Coregulation_of_Androgen_receptor_activity_Main_Pathway	NCI 1.123	104.0841843	88.13320032	36.2839185	0.813586642	95.6089616	-1.228628749	117.6788645	34.30923674	89.17780247	48.80775197	48.39039539	71.38698737	47.72233342	83.74932464	106.0224764	95.10275025	-3.877855259	12.96931851	-2.617032811	-9.207820454	0.749902501	-35.68160096	-16.53669854	3.23254515	-5.154664352	-19.16063184	56.43393368	105.1948102	-12.91336372	-3.996837709	-10.27920378	2.639220319	-39.83274101	-0.858423791	-30.08977407	-28.66030053	-17.05676289	-22.7591752	-40.77440132	14.09168381	99.54307329	-34.01978491	-41.76002182	-27.98550968	93.17260881	97.50894428	75.44076918	-7.732727039
NCI_Coregulation_of_Androgen_receptor_activity_Pathway_(cell_proliferation)	NCI 1.123	119.9996473	95.82579524	34.63541742	-0.967734988	80.16757447	-1.565752244	112.1197917	27.68345537	84.29563617	64.96157661	39.51274065	77.03391868	52.74299297	89.3534822	112.4003776	101.8743423	5.193555656	16.25913281	8.354388858	0.449203158	-6.824640712	-49.41701672	-33.3393167	-12.912943	-5.832046141	-10.65252738	51.69868623	92.99501148	-14.49152736	-13.83646117	-9.641944544	-2.663025839	-42.52291083	-17.48913917	-37.38632215	-32.75065782	-27.78186131	-24.5048932	-55.72353259	16.89067397	98.87871606	-43.27103626	-50.01684448	-37.11946158	98.35740677	100.0478768	73.46960693	-8.057280968
NCI_DNA_PK_pathway_in_nonhomologous_end_joining_Main_Pathway	NCI 1.123	97.64618607	79.73748617	4.609928937	5.32894303	70.27167731	-14.60999948	127.2821179	5.756726703	101.2639754	76.26119507	55.3689949	70.36953011	68.77020556	96.85177259	120.6359867	108.4872912	20.63138002	-5.135581224	8.415551996	-10.28424837	-6.518718975	-16.93329794	15.50813671	9.308618078	-7.288261046	-15.37137793	71.93858657	119.4957691	10.9216638	-24.14067501	-1.70347872	15.51727123	-9.720520163	25.12971167	-19.63367593	2.529834147	3.817404408	-2.466376446	-19.83440187	13.74898363	78.96448072	-66.71091059	-90.93811057	-55.27459311	93.7378526	78.66451643	98.82662575	-47.86056242
NCI_DNA_PK_pathway_in_nonhomologous_end_joining_Pathway_(V_D_J_recombination)	NCI 1.123	97.83433108	76.92690468	10.85630188	9.434104719	84.24566184	-19.48079271	131.4910129	7.564532026	106.3778824	78.03634772	62.22625121	66.03636195	66.06137641	89.90937166	113.9709328	104.465494	18.32900431	0.127788257	6.915181451	-1.680173962	-7.285457837	-10.48832359	16.73654878	11.71882633	2.829077956	-14.27428574	68.49494058	119.6692612	13.04148492	-10.49378298	-1.121840271	18.27753401	-2.066910065	20.62796708	-24.5154473	-2.231364182	0.799574137	-3.240056622	-13.23651328	10.86709832	86.35615737	-75.03888055	-91.30291612	-58.22633687	95.35536143	98.93490916	101.0054433	-60.27398161
NCI_DNA_PK_pathway_in_nonhomologous_end_joining_Pathway_(double_strand_break_repair_via_homologous_recombination)	NCI 1.123	118.1820168	98.68575816	17.12276453	4.600537118	93.90394361	-12.29879458	147.739783	14.49116162	86.43771825	81.68584525	68.42564349	76.1550991	56.89097755	89.46840125	131.5374728	111.5660795	19.95150139	1.578317242	31.88485276	9.943349746	-19.48104567	-3.496063979	1.946790149	4.642545031	6.743964482	2.94156067	96.08771858	138.9540464	13.01806925	-10.16036063	9.000048768	4.190197788	31.42012383	23.47229782	-40.62290836	-7.209399016	-1.171831731	-3.23993843	-28.37671415	26.00400168	86.14215734	-98.85110955	-119.672863	-79.7654833	129.2727957	117.2362577	112.4794042	-77.8637549
NCI_DNA_PK_pathway_in_nonhomologous_end_joining_Pathway_(double_strand_break_repair_via_nonhomologous_end_joining)	NCI 1.123	97.64618607	79.73748617	4.609928937	5.32894303	70.27167731	-14.60999948	127.2821179	5.756726703	101.2639754	76.26119507	55.3689949	70.36953011	68.77020556	96.85177259	120.6359867	108.4872912	20.63138002	-5.135581224	8.415551996	-10.28424837	-6.518718975	-16.93329794	15.50813671	9.308618078	-7.288261046	-15.37137793	71.93858657	119.4957691	10.9216638	-24.14067501	-1.70347872	15.51727123	-9.720520163	25.12971167	-19.63367593	2.529834147	3.817404408	-2.466376446	-19.83440187	13.74898363	78.96448072	-66.71091059	-90.93811057	-55.27459311	93.7378526	78.66451643	98.82662575	-47.86056242
NCI_DNA_PK_pathway_in_nonhomologous_end_joining_Pathway_(immunoglobulin_heavy_chain_V_D_J_recombination)	NCI 1.123	111.9947392	90.93312116	15.99527505	14.01126341	95.36223529	-8.916933283	142.7933881	6.101506235	100.2386187	81.65174387	72.17646367	78.79970424	64.15967831	95.57409294	126.6084431	118.7823132	6.443306901	11.4531468	18.91590751	13.43364036	-14.57817102	-10.32366957	15.62428624	9.80938866	8.444091398	-8.213910256	77.83152138	138.0594117	25.65483456	-11.63336822	-0.19631463	17.42259743	-6.387305499	21.30187852	-23.80631508	-5.023412578	1.496765781	4.291423773	-22.35062715	20.88864695	92.90387615	-107.7306327	-128.7482791	-87.11767396	113.2400125	98.96447307	120.3947031	-80.57929655
NCI_DNA_PK_pathway_in_nonhomologous_end_joining_Pathway_(immunoglobulin_light_chain_V_J_recombination)	NCI 1.123	107.5534135	90.32929354	16.52653993	20.09390478	93.65066826	-7.520629463	146.6943795	9.222597944	96.69364159	85.28367	79.52246487	79.08611412	66.64205625	98.2349953	125.8829132	119.4648915	3.842819824	2.529955085	22.97546206	3.271464319	-15.07486665	-9.929111137	13.65212037	9.522069909	4.231848646	-10.86703223	73.06293147	147.3613107	28.06717729	-18.70545436	-5.625397064	14.86015352	-0.152639969	27.57569785	-24.20129121	-14.68508692	-4.403997568	3.60522479	-15.85011102	21.53304402	101.7194167	-113.7113524	-132.7765099	-84.74080327	112.0453594	98.47899972	120.411657	-84.42750323
NCI_Degradation_of_beta_catenin_Main_Pathway	NCI 1.123	28.63337604	35.8012697	5.964475118	21.01376709	45.73198688	6.675210064	40.71248989	7.858613611	43.07539395	29.64640409	6.03471591	29.32710497	27.55868003	29.74416344	41.66357959	36.48215453	12.54295899	7.119614588	0.091511801	10.7689102	10.85589441	-4.141403377	-0.610194146	-5.457524067	5.309939041	-8.075960049	25.97313439	42.7547752	24.11755615	-9.056865581	11.01683931	19.84612446	-3.432135537	6.885360379	-1.822507737	-2.676789579	6.477082845	9.386449982	-12.90069422	-1.01272142	42.36565595	-26.84661452	-34.68563957	-23.61169394	32.17791644	18.68268533	42.34945772	-7.162323628
NCI_Direct_p53_effectors_Main_Pathway	NCI 1.123	134.3376203	138.98198	33.59875712	26.25285512	102.6106858	49.3007759	132.5555426	14.19625845	105.8134103	54.80703097	35.77435247	94.06978403	69.6702125	137.0341744	114.7148445	97.00909043	-1.272183297	0.825950728	5.172734561	4.208069936	7.811864003	-8.027400347	-5.123970532	6.01689025	-14.23134843	-37.95502764	48.68308275	124.3982553	2.543825034	-15.52807584	-11.87978257	38.19439954	-0.110290454	4.46180502	-45.25438334	5.907041502	11.70300045	-1.280762902	-34.30967048	14.81875438	69.37518676	-57.41008785	-67.25771115	3.357750664	125.2994765	92.62657299	67.04462548	13.73904737
NCI_Downstream_signaling_in_naive_CD8_T_cells_Main_Pathway	NCI 1.123	105.2422309	138.207407	38.90594567	20.85138556	99.06410675	27.27262919	112.5188845	-34.18511178	115.9864417	18.48288874	20.28922507	52.6635174	62.11763567	108.1618465	82.6091003	103.1345747	1.287649632	15.14742472	-0.49178181	11.72519392	-4.62558191	-22.76176569	-4.576857177	8.070727766	-2.935358643	-2.821574239	54.9077625	97.46824051	11.10053473	37.04941241	-4.91424818	38.842738	-8.13306368	-7.130395944	-46.24359999	-18.81600018	20.73246255	15.40416242	-34.407137	4.669199324	66.03529513	-36.74886639	-68.47446069	11.5739713	139.1468108	123.144596	32.95189993	29.70825391
NCI_Downstream_signaling_in_naive_CD8_T_cells_Pathway_(Pathway_regulation_of_survival_gene_product_expression_via_IL2RG)	NCI 1.123	118.6784141	151.328601	50.97583754	3.648085271	78.04330162	34.56095513	96.18422523	-66.39129543	139.9205559	-26.75117277	20.22030254	19.53312931	54.44983397	86.37478496	51.25426547	64.76919876	-5.101697975	11.89000939	-9.262583532	37.23404328	6.607497109	-17.92067416	28.53732765	2.769136765	0.078157493	14.38783224	57.08202669	92.6389802	36.61508056	93.4642063	17.61930478	57.00051343	-19.44859977	-39.58327645	13.30400401	7.882455367	48.72373426	44.33243455	-4.315191496	12.28964567	61.34073977	-44.08376782	-80.1826054	64.24532311	139.143531	128.2951351	3.521109485	58.98684323
NCI_Downstream_signaling_in_naive_CD8_T_cells_Pathway_(alpha_beta_T_cell_proliferation)	NCI 1.123	87.59552246	172.3253085	-22.26570641	87.59552246	87.59552246	-22.26570641	-22.26570641	47.04901165	116.3637297	47.04901165	-22.26570641	47.04901165	-22.26570641	87.59552246	87.59552246	87.59552246	47.04901165	47.04901165	-22.26570641	-22.26570641	-22.26570641	-22.26570641	-22.26570641	-22.26570641	-22.26570641	47.04901165	116.3637297	-22.26570641	-22.26570641	-22.26570641	87.59552246	-22.26570641	47.04901165	-22.26570641	-22.26570641	-22.26570641	-22.26570641	-22.26570641	-22.26570641	-22.26570641	47.04901165	-22.26570641	-22.26570641	-22.26570641	185.6784478	172.3253085	-22.26570641	-22.26570641
NCI_E2F_transcription_factor_network_Main_Pathway	NCI 1.123	37.68831208	28.877667	-4.957611333	-3.248782358	35.24516491	-24.71639525	60.7763374	-3.682645922	30.13112266	21.17791444	29.06334541	27.49512865	18.69466124	38.48032558	59.74357796	41.50061873	2.655219605	-37.21069864	1.334605186	-8.171274553	5.120763186	-3.759500705	1.389269799	6.185579315	-6.060260812	5.90563695	25.50889893	69.39367521	-1.278934033	-3.851236716	-7.180981196	13.61938	6.627450512	17.32636147	-31.61529392	-1.800958793	-3.561549922	8.256572488	-16.7339787	-0.597959265	40.99571468	-16.46101361	-14.96721238	-18.51221396	41.059989	31.36174145	33.08216872	-13.6642457
NCI_EGFR_dependent_Endothelin_signaling_events_Main_Pathway	NCI 1.123	131.5845353	171.1828696	54.43214176	-18.56207243	101.1932993	40.4593773	113.0574227	30.35429739	142.0588354	24.44971405	91.06046115	85.99905761	126.5274163	154.9333275	85.23076769	64.69008667	-43.94582674	43.08336495	-3.677405162	25.92805279	-2.419522183	-38.7277203	-50.90268502	111.1817262	40.80929248	-47.30424647	88.7940932	72.25996121	-12.74654644	-80.69397656	16.90279764	39.56286517	-27.06929887	-56.6166245	-59.80139773	-131.5187295	51.62978718	34.59081167	-119.4292941	-23.23992891	90.00028969	-41.71983263	-52.42015496	8.578263201	172.316818	60.02729677	14.47009914	-41.0107715
NCI_EPHA2_forward_signaling_Main_Pathway	NCI 1.123	93.00816848	100.5283873	20.00390019	15.09750999	102.9514345	-48.04141985	125.9791464	13.20548032	103.6346634	59.89745355	45.8858008	76.25203016	61.31377072	118.0858068	112.910503	127.7832256	37.68635743	-21.80164458	-8.68732905	-6.327254474	25.64081796	-10.33263579	-14.5987703	16.64419663	-11.04729165	-0.825726588	59.99441365	116.2529921	16.87681563	-16.06254471	-4.122383429	29.04943806	-33.56721089	8.897818026	-55.49099667	-27.87835514	-9.823358545	15.41419966	-43.46977471	1.558224884	86.92639746	-26.85524165	-61.09426911	-15.8416233	102.0096005	120.9661197	98.44384604	-8.084477569
NCI_EPHA_forward_signaling_Main_Pathway	NCI 1.123	145.2961107	125.8252971	32.55431185	20.05926483	88.97741452	17.72632784	117.8771626	-0.879363238	117.881473	39.7289844	74.1359912	53.8969649	87.86627578	108.108774	84.10568674	91.79139082	-6.986956669	-0.33969421	50.61051638	-7.922568855	14.19677479	-28.22692586	0.99037214	24.78739016	-3.609540599	-26.10492795	76.90347687	90.69363087	4.725484449	18.97259681	-39.25123729	21.68638829	4.693062338	-12.86184138	-53.8531956	-29.04502793	-12.32516337	-3.242753342	-16.11084339	9.502422842	68.50499985	-42.5302415	-45.21351838	2.758627934	127.8710147	129.2166699	64.19818529	11.23573592
NCI_EPHA_forward_signaling_Pathway_(actin_filament_depolymerization)	NCI 1.123	218.2822751	154.6915168	60.08946643	19.97566872	86.98176588	-10.2166447	145.5728267	21.17644543	167.3538867	46.89194179	128.4114697	81.85553409	98.42026961	123.091353	79.46083404	86.09101675	20.12162043	-3.098735894	44.27572263	-34.70093736	32.49978407	-44.4491288	4.168802734	35.11291638	12.45830786	-20.94901842	73.32710409	57.09558199	12.30286803	19.578359	-46.20427484	34.66354512	25.59561249	-24.28133331	-21.90944942	-32.00674436	-20.86925055	-23.45129359	-50.30977514	2.33797555	21.39394254	-50.0235541	-50.66630681	9.026055015	130.8275222	147.5072249	106.7897704	3.370675613
NCI_EPHA_forward_signaling_Pathway_(axon_guidance)	NCI 1.123	143.9908898	109.778378	36.61947216	23.58234572	81.5773808	-6.476151949	128.0202633	6.458867436	117.274992	55.98336471	79.5113225	64.02189609	82.78626838	112.0225681	79.89543567	85.30028308	-1.726360828	11.15735233	35.1039056	-20.90207754	17.92231343	-40.13430274	2.387414573	31.29435168	0.387311344	-29.13624715	77.65031445	80.99881032	-7.844662631	3.736115352	-48.56534022	22.97591452	-5.284393537	-8.069717097	-40.10056778	-36.29819473	-16.94758288	-11.27566206	-24.70623693	0.852030957	67.81972418	-43.96595679	-31.94222763	-1.17318436	111.3454351	113.256167	74.99888745	-3.651480425
NCI_EPHA_forward_signaling_Pathway_(cell_cell_adhesion)	NCI 1.123	146.3616022	111.1046082	39.64223865	26.46150626	79.04294832	-6.936618939	128.779718	3.564701635	118.7265866	47.72481	80.36508601	64.66411579	79.85366477	111.2109131	76.50593106	85.41778233	0.14314553	9.722340448	31.77950541	-23.76314419	19.77557599	-45.59176674	5.387965867	34.21596733	1.377512394	-29.02072988	79.24271856	74.88766678	-9.343461847	2.623335863	-51.10384703	18.55605539	-7.553542116	-13.5709825	-43.96152812	-40.99449914	-21.4203603	-18.00853085	-28.06698705	2.842798654	60.5971802	-36.84401939	-23.46660771	7.168822668	110.5719773	119.1550865	70.84869711	-0.917145898
NCI_EPHA_forward_signaling_Pathway_(proteasomal_ubiquitin_dependent_protein_catabolic_process)	NCI 1.123	161.7536166	137.3444373	43.41081826	28.51257489	87.65057855	28.90466505	115.0891711	-6.357108122	120.3814673	36.94042986	77.1227417	50.47175413	104.9275503	104.3475789	77.66848233	92.59845503	-12.4053346	15.09163399	57.68858241	-2.209487284	10.08943688	-30.69631344	7.008948865	18.87603387	-3.904096361	-28.41786916	89.66776287	83.05551122	7.710225717	27.26219655	-34.76326976	19.05247911	2.124698627	-22.98960577	-58.7425431	-32.11907802	-17.04772677	-12.1699179	-9.254168443	5.709926213	62.00539541	-48.24320846	-48.83681492	7.144676316	137.8039369	148.802917	59.66009925	15.44281127
NCI_EPHA_forward_signaling_Pathway_(regulation_of_stress_fiber_assembly)	NCI 1.123	146.3616022	111.1046082	39.64223865	26.46150626	79.04294832	-6.936618939	128.779718	3.564701635	118.7265866	47.72481	80.36508601	64.66411579	79.85366477	111.2109131	76.50593106	85.41778233	0.14314553	9.722340448	31.77950541	-23.76314419	19.77557599	-45.59176674	5.387965867	34.21596733	1.377512394	-29.02072988	79.24271856	74.88766678	-9.343461847	2.623335863	-51.10384703	18.55605539	-7.553542116	-13.5709825	-43.96152812	-40.99449914	-21.4203603	-18.00853085	-28.06698705	2.842798654	60.5971802	-36.84401939	-23.46660771	7.168822668	110.5719773	119.1550865	70.84869711	-0.917145898
NCI_EPHB_forward_signaling_Main_Pathway	NCI 1.123	85.61142923	93.19473157	20.92578462	60.76094605	70.36371176	-18.11977285	115.0897834	16.83018677	63.3495976	58.60542755	31.38122007	108.5097815	48.88979279	98.32987261	87.06330193	76.65566679	16.63680744	-51.42786843	-13.32229391	-16.15006989	-4.774390662	-15.52618383	-2.362796111	-26.89966552	-20.58798563	-38.91352587	46.274238	99.83452294	-11.38582842	-26.65755297	-5.295059404	41.68938236	-74.80797503	33.0230969	-53.70163966	-21.95219498	-20.18444777	-12.83510347	-51.79842832	-4.614806159	61.76864003	31.2242744	41.99981607	-0.368701857	77.60143485	77.13981814	51.24418057	53.46144671
NCI_EPO_signaling_Main_Pathway	NCI 1.123	119.4923869	124.5351919	17.29695466	5.431218958	99.18032555	10.0585325	115.3535058	-0.987629515	107.1831096	47.8249256	50.45640324	70.73765844	57.47569618	112.7326092	113.1896507	107.4350206	3.945425126	-9.115490727	27.97263959	-3.990862931	3.303399782	-12.80138828	-12.66850453	13.66294951	-9.175491917	-16.97102472	58.99922125	127.5918648	17.94759014	16.56352237	-14.26519123	21.14074961	-15.18484154	0.695968699	-62.83215243	-30.787076	-0.038171289	-1.930070789	-34.77920806	3.885648438	89.90937006	-37.86421851	-65.46253216	-23.64000792	137.2392695	120.4274669	90.18763053	-9.48155224
NCI_EPO_signaling_Pathway_(beta_integrin_mediated_adhesion)	NCI 1.123	130.4299247	158.0205995	28.24139463	-1.226778782	91.40070827	88.86826218	120.5112509	6.85933411	112.5919094	45.0697359	38.49205481	87.26491068	69.31325164	109.6774209	86.29643253	110.9334232	-11.44582128	59.70326612	15.13075908	23.04600631	-1.954894422	-30.5549088	-12.69892301	11.50842061	-34.60360553	-28.84539922	81.46293321	122.2714282	13.27643587	35.52722457	-13.06539686	7.26309871	-3.353767336	-20.57244473	-25.32938042	-24.72777013	2.060982248	-7.367167322	-16.47743374	28.04589831	90.21723106	-48.42116158	-76.03685276	-38.74362399	146.6856553	107.1925166	65.89951993	-6.683067657
NCI_EPO_signaling_Pathway_(cell_proliferation)	NCI 1.123	106.0388845	88.43863525	27.69664285	2.66472432	85.16266061	28.12498197	126.9263556	7.859683953	72.89660964	48.07479766	43.49383119	47.64135845	56.71966461	75.65633698	112.684309	102.7268258	17.38440201	17.77164886	51.9319248	6.297849278	12.14645859	-16.34878868	-8.095995888	2.154148824	-9.215196835	-13.44651929	93.62015825	120.6267912	20.19819776	21.99312251	-13.2414784	30.50796217	13.86673024	8.110968636	-0.195735015	13.20737687	-12.49139341	-12.30427486	-12.23890343	12.16145479	78.69530277	-81.10666627	-93.27724807	-43.49710118	106.3958769	83.69052413	76.69887977	-32.54950055
NCI_EPO_signaling_Pathway_(elevation_of_cytosolic_calcium_ion_concentration)	NCI 1.123	122.6595251	111.4581298	23.85178556	-17.83757813	67.65774586	38.96698502	110.1419288	17.03422287	76.05822764	30.93251687	77.42929596	76.5297717	66.74477204	103.4443921	129.1118273	99.69793092	-10.16261091	-15.07934346	63.71751031	1.770652589	3.205004022	-15.85501146	-38.15240098	26.16895688	-28.80462037	-26.90836949	74.04003305	126.2235403	21.18064647	52.1277118	-20.56081201	22.26559442	-0.447190839	2.145254422	-37.41909799	-28.1612307	-14.44689017	-23.04201719	-14.23637091	29.84772332	100.2772013	-58.77236247	-76.42607274	-53.77627384	114.6514573	87.65284932	84.70032225	-30.73211405
NCI_E_cadherin_signaling_in_keratinocytes_Main_Pathway	NCI 1.123	102.652033	86.59417893	6.305375771	13.19296185	87.77313804	-21.94354564	109.8055607	11.40200889	94.4490817	53.61415193	58.529757	69.62867128	66.59179181	101.7057663	112.1208045	97.73747063	-4.603345949	-21.83282691	18.30623831	-9.684268331	14.52199097	-15.49022206	-17.20575986	11.27751874	-8.858210182	-15.52466414	48.23760698	117.6111168	12.49915406	-4.6802775	-32.04477128	28.09545507	-18.62896779	4.160127916	-64.96229899	-29.92011229	-10.80938173	0.844183378	-18.38410639	-11.47485179	89.90602962	-20.45228202	-44.30871131	-24.55922793	101.0313091	89.3792899	79.02724543	7.739956969
NCI_E_cadherin_signaling_in_keratinocytes_Pathway_(actin_cable_formation)	NCI 1.123	89.78957065	74.92049428	11.22456832	21.23859394	97.41893772	-21.57767366	108.0731875	9.799453229	96.39225802	52.30544141	56.190067	68.19344249	72.57617744	94.58513787	108.6639606	114.8179542	15.27485117	-15.70089345	18.4552138	-7.051737123	14.51092573	-13.36340122	-1.839771549	2.681504295	-0.195931721	-25.22014048	52.08073748	111.0203361	13.94434595	-6.149466614	-25.61945455	33.34923296	-26.976018	6.735313637	-79.86831343	-37.81865265	-20.39856805	0.052576116	-15.73506347	-31.47687685	82.6171932	-20.28986706	-31.92026024	-30.13498975	90.38385191	87.25293255	83.27926839	5.994035941
NCI_E_cadherin_signaling_in_keratinocytes_Pathway_(adherens_junction_organization)	NCI 1.123	97.78559565	77.56707649	9.578898394	15.09146792	93.24661511	-33.15558743	108.6181089	10.43360235	94.13104244	51.15450814	58.30317016	69.92788479	64.58957803	99.27304636	112.1024244	110.1827346	6.474320861	-23.73578817	15.39072989	-5.826359837	8.255388742	-11.67337386	-6.713416889	5.40789052	1.171073427	-19.47695119	40.80408007	111.5341191	6.932010544	-9.161134011	-28.67540991	34.78898932	-29.24034418	-1.872660947	-77.95006575	-33.17389925	-14.38246047	4.77392114	-21.23657605	-23.3175316	77.29253911	-11.39483027	-27.43162675	-28.53891627	97.41325913	87.26058374	81.81739164	7.123200652
NCI_E_cadherin_signaling_in_keratinocytes_Pathway_(apoptosis)	NCI 1.123	97.13717664	76.85219248	6.46767919	22.89299555	98.40047146	-33.30481507	111.2369285	14.59347421	94.36399742	60.18811316	47.03531127	73.03210334	66.70401875	93.82966642	115.3567572	106.7364371	14.2611474	-13.48428092	19.3389722	0.482419359	20.08102711	-14.15963036	-8.098757104	2.459398613	-1.890259597	-12.69073533	45.75783578	115.7939761	25.24957444	-14.82249759	-20.48899872	30.47811196	-24.57602557	9.145234232	-70.17432205	-27.76005343	-14.32538188	0.307523032	-30.82849917	-14.03476553	90.05624786	-18.64843575	-52.01592924	-32.17163947	88.30588207	88.13499653	88.89771403	1.006279624
NCI_E_cadherin_signaling_in_keratinocytes_Pathway_(establishment_of_polarity_of_embryonic_epithelium)	NCI 1.123	87.44273714	73.39539355	8.132070139	15.00451647	90.05571473	-24.78978045	106.1976375	7.720192908	95.48007646	46.836883	51.06798571	64.03035991	69.37723378	89.73377873	109.8891409	113.4126234	6.128296769	-22.72580786	17.25548998	-10.03325738	16.909137	-17.35660253	-3.206659445	-1.708662772	-7.360668653	-23.80328772	49.88273322	108.5785143	13.87143922	-12.15651192	-24.30031726	23.85791142	-17.72190641	8.196440926	-79.32093139	-38.26071705	-18.28286442	5.677037004	-18.28045736	-20.91916885	81.28574385	-10.64806325	-27.76085059	-16.56717283	90.19438028	82.28944521	80.82257095	13.00234549
NCI_E_cadherin_signaling_in_keratinocytes_Pathway_(keratinocyte_differentiation)	NCI 1.123	106.2197267	82.6689927	10.07493423	17.78725525	87.24202155	-24.10419143	104.5985786	10.40370558	96.92404021	58.4414627	54.69601246	73.40283401	73.89493544	104.0901609	116.3433271	111.2776691	10.84142902	-27.91822666	27.36241182	-3.824710506	19.99990803	-14.40652681	-13.15888755	5.68803054	-7.926370265	-13.74451825	46.89284369	114.0252814	25.13785942	-13.36345803	-30.78960143	24.22137034	-28.5868554	7.373135171	-82.35233265	-32.5429416	-14.81936381	4.981249259	-18.25198926	-12.61346041	86.4355568	-13.51611803	-41.77126809	-23.81210396	93.7041444	93.87894446	93.24353903	1.545589529
NCI_E_cadherin_signaling_in_the_nascent_adherens_junction_Main_Pathway	NCI 1.123	82.19434297	70.1350596	9.690843023	12.94647734	77.43911241	-6.810718556	99.85209163	8.420970635	79.78351007	52.95861995	50.86640546	58.43423214	60.35807327	77.04438531	88.27282728	78.53152683	9.940879555	-9.328260657	11.35103796	3.386376922	11.53865081	-7.829744959	-2.383992363	3.040334523	-3.099146877	-21.67232158	61.39160021	103.4998473	15.77311477	-2.09696009	-17.21489978	19.58106543	-6.885731182	9.421064379	-37.87113912	-16.26466293	-7.797821422	-2.43363693	-14.03461742	-5.746733379	84.80846911	-33.9096218	-60.68279699	-24.67911607	82.49178105	77.12508933	73.86381591	-3.979799682
NCI_E_cadherin_signaling_in_the_nascent_adherens_junction_Pathway_(actin_cytoskeleton_organization)	NCI 1.123	-0.918417745	-21.59017231	-3.756096793	-5.547875824	-9.082534053	-26.68721895	13.8738535	-8.734873898	-9.920640358	27.07797415	16.26472593	25.08367041	-22.07992299	15.64632734	16.65214972	8.07853792	-3.497691594	-27.66565016	-18.84514472	16.03013622	17.98597302	0.50295658	-9.394760747	6.568312811	-0.682665099	-14.75953285	-13.71100795	21.89106601	4.82158751	-22.16183599	-27.27362945	-8.196863869	-12.91657572	6.606647116	-20.56399149	17.75100749	-14.72505399	-7.214759023	-14.28946234	-11.76698665	48.403859	-8.873643329	-4.936745598	-0.983867247	-11.08760735	-17.05377803	36.68957466	8.218618587
NCI_E_cadherin_signaling_in_the_nascent_adherens_junction_Pathway_(adherens_junction_assembly)	NCI 1.123	95.01099519	73.34282706	7.022778745	23.54055113	101.3586868	-17.68741638	113.1482834	20.32877711	98.23519462	50.86814757	63.16627314	79.68971313	70.48582504	87.92240151	118.1311528	109.7073816	14.81188339	5.956842298	21.07606206	-3.754646196	10.76246186	-11.4285126	-3.486288722	-9.336807249	11.12524917	-21.54239029	59.52645354	128.2930099	24.87315382	-4.305769124	-15.49905178	33.1755238	-18.73694628	13.14298284	-45.44803821	-26.57030264	-14.21427062	-5.643726293	-26.81464933	-24.64415134	91.6625823	-37.32274151	-70.78505325	-53.03348324	103.7662059	80.65395732	87.63047153	-4.14489705
NCI_E_cadherin_signaling_in_the_nascent_adherens_junction_Pathway_(regulation_of_actin_nucleation)	NCI 1.123	93.33405572	86.19761645	8.834982756	19.3400152	96.19057883	-22.48065126	129.4069287	19.28215685	102.3213366	72.01744954	58.29282382	75.98635525	77.1578918	86.34493033	111.6897376	102.7900309	12.98872628	-14.01789121	11.82453638	-7.632852035	1.148251819	-3.469977799	-7.349497187	-7.027806053	3.877336928	-32.42431458	77.85594399	134.8708564	20.640929	-13.80483476	-13.53326125	20.73122732	-8.07295396	19.25606284	-52.94744774	-20.24650628	-4.700466655	-9.677870139	-28.02362964	-5.685504458	97.98311145	-39.57636903	-63.06736703	-37.62797402	102.9426239	80.11391704	92.35288843	-10.7217433
NCI_E_cadherin_signaling_in_the_nascent_adherens_junction_Pathway_(regulation_of_calcium_dependent_cell_cell_adhesion)	NCI 1.123	89.07357041	72.12110156	5.279642818	21.73197048	94.76469401	-30.8064553	116.1256585	20.60599737	101.257259	53.10576157	54.32852631	80.29472842	64.77766043	80.20824187	116.893725	118.5088233	17.44624295	5.173913878	14.49455642	-4.833592553	9.717231256	-10.8942249	0.326102363	-19.38510522	13.05114192	-25.84445383	57.7815545	130.6757746	29.02134366	-10.37166817	-12.62258784	34.61718597	-13.55309536	15.34287888	-45.39914995	-18.30613099	-9.540839106	-11.73850976	-34.36323867	-13.95806332	94.13131546	-30.97649688	-65.37762952	-48.90177118	96.89182726	75.61663045	93.04559691	-1.933264574
NCI_E_cadherin_signaling_in_the_nascent_adherens_junction_Pathway_(regulation_of_cell_cell_adhesion)	NCI 1.123	126.7558992	120.0043784	21.67219235	-4.262484627	117.9550602	44.1901906	148.0145058	-2.625625971	122.4519084	70.73115235	71.49401754	86.26107632	82.57848387	93.98584653	102.2721548	115.4521671	20.84710642	51.79022329	32.62107245	8.347407254	20.15551211	-16.69174378	0.069292377	10.24232525	-12.5363124	-16.80430347	136.2267001	139.7889558	2.377512574	13.28485253	12.02312768	26.10931012	-0.073485984	13.71806702	1.328678326	13.67144686	-0.750997614	6.582136462	19.22472393	-5.784215467	123.9075471	-84.44569449	-140.5029674	-49.86721779	131.2088594	137.2246665	116.0652376	-28.65416544
NCI_Effects_of_Botulinum_toxin_Main_Pathway	NCI 1.123	185.7412335	127.5495285	47.59812807	24.53358487	73.16156687	62.56263219	135.2290833	-61.51311801	135.8499739	59.44496235	85.86477929	89.23843468	82.18110714	139.3625744	97.09537134	94.90902275	24.86833274	26.71283195	36.80493591	-74.88919458	7.243700408	-12.63539369	-32.15059826	22.68163528	-46.6062477	-5.872650144	81.24050555	91.11340764	-36.34814648	46.9146125	-80.52930326	-27.64717704	-7.47881454	-3.017560241	-125.14338	-40.86524521	-27.29695492	-20.72435569	56.49010617	40.47730821	102.0573926	-89.81263782	-72.34308057	54.18193077	144.710406	139.3157322	89.57316014	-38.98162819
NCI_Endogenous_TLR_signaling_Main_Pathway	NCI 1.123	174.6326601	205.4880197	22.52820421	-3.044476674	108.1637845	150.6435034	115.2545198	12.29373221	142.2419584	28.96701553	46.67979465	98.96165577	60.00576673	126.3449252	70.99404624	116.5680048	2.829925441	84.8175315	48.70679666	30.77709097	6.11883838	5.96520712	7.379519975	-11.49764774	-6.865904715	-26.63812122	68.01197927	128.8488265	38.30474349	46.75646495	14.52812094	6.421860968	-15.07802367	1.345825362	8.166589375	0.916678015	5.686947185	47.21981692	4.449226136	14.77127735	58.70376353	-68.36727864	-82.60163582	-26.18786248	161.0268016	61.90147731	84.13512826	7.703276142
NCI_Endogenous_TLR_signaling_Pathway_(cell_migration)	NCI 1.123	178.6286768	182.072949	52.75033115	23.42126474	135.4704848	116.0034306	175.7340331	6.671339425	170.3508202	67.44847042	104.84794	110.778591	113.9142845	116.3586468	106.2591249	129.8481552	-2.985807891	83.88610277	15.66138652	-7.71697674	-22.14999492	-18.27605114	25.94985879	-38.7892076	17.42495902	-41.04351682	141.2537532	150.5936333	43.8764185	42.4350361	32.33213474	51.64992186	-8.279436615	33.07899281	54.31069925	-10.64836397	-10.10377266	16.2556956	44.06831703	12.28334295	129.483546	-208.3768296	-188.5784123	-82.92175007	149.8862636	114.1974351	117.5672775	-53.28635129
NCI_Endogenous_TLR_signaling_Pathway_(cytokine_production_involved_in_inflammatory_response)	NCI 1.123	180.2318869	214.3106523	47.62865897	32.63716823	108.75468	190.6096567	111.7156176	4.165680013	140.7576591	3.599214755	38.14922631	85.78383865	103.6804813	154.3639479	44.55718195	99.36127964	13.01401458	116.6212997	88.60348948	31.44331484	21.73347842	5.447738438	12.77630626	8.382059188	-16.570736	-28.53697389	77.16991049	94.16126624	34.2629307	73.80405327	37.426571	33.54339355	-6.732153111	5.022763667	1.171336867	-6.627573607	6.054868105	34.95850963	8.974394179	25.58635682	56.03377794	-78.42871267	-79.72046147	-1.419199141	185.5170863	97.41171837	85.21687457	29.76559808
NCI_Endogenous_TLR_signaling_Pathway_(regulation_of_apoptosis)	NCI 1.123	192.8342995	195.4344412	36.95871497	13.14835449	113.2770898	169.2796313	134.3283635	22.9286322	146.2096827	26.91737624	51.20613639	101.0596418	53.43192907	123.4935174	83.82762267	108.1753981	21.46523057	74.9764822	53.49084609	32.64818672	3.019825345	-8.362074699	16.77352758	-12.74417036	-0.010975081	-34.90233798	73.31275913	126.7973911	36.06692452	45.07071653	15.82253843	1.602517307	-9.589282275	18.09349552	25.40932282	14.92624034	4.457081179	53.79370431	-9.317780754	18.61999857	43.2091985	-96.59005097	-110.1295356	-45.54057448	172.4039326	66.17700778	93.5904406	-0.125869142
NCI_Endogenous_TLR_signaling_Pathway_(regulation_of_cell_adhesion)	NCI 1.123	214.1561322	224.3737832	54.32083824	10.99894678	125.8310977	187.1696511	136.5646865	9.85871514	153.8189282	11.89040583	55.96128299	95.58186645	84.24553956	117.8211206	77.55410334	100.9176564	25.690163	119.9614262	73.85131845	28.23019399	14.89656166	5.77884381	18.25423894	9.352979544	-13.50044213	-31.88538629	100.6989367	112.1910747	41.06363816	72.81644785	41.56138225	32.9247741	11.46397779	12.42978934	20.03074412	3.778914795	14.16342581	49.03614752	8.014734283	33.48402593	62.33538059	-116.3116935	-116.8325627	-38.18332478	204.5770222	110.0227949	98.14040956	3.507524308
NCI_Endogenous_TLR_signaling_Pathway_(regulation_of_cell_matrix_adhesion)	NCI 1.123	178.6286768	182.072949	52.75033115	23.42126474	135.4704848	116.0034306	175.7340331	6.671339425	170.3508202	67.44847042	104.84794	110.778591	113.9142845	116.3586468	106.2591249	129.8481552	-2.985807891	83.88610277	15.66138652	-7.71697674	-22.14999492	-18.27605114	25.94985879	-38.7892076	17.42495902	-41.04351682	141.2537532	150.5936333	43.8764185	42.4350361	32.33213474	51.64992186	-8.279436615	33.07899281	54.31069925	-10.64836397	-10.10377266	16.2556956	44.06831703	12.28334295	129.483546	-208.3768296	-188.5784123	-82.92175007	149.8862636	114.1974351	117.5672775	-53.28635129
NCI_Endogenous_TLR_signaling_Pathway_(regulation_of_cell_proliferation)	NCI 1.123	192.8342995	195.4344412	36.95871497	13.14835449	113.2770898	169.2796313	134.3283635	22.9286322	146.2096827	26.91737624	51.20613639	101.0596418	53.43192907	123.4935174	83.82762267	108.1753981	21.46523057	74.9764822	53.49084609	32.64818672	3.019825345	-8.362074699	16.77352758	-12.74417036	-0.010975081	-34.90233798	73.31275913	126.7973911	36.06692452	45.07071653	15.82253843	1.602517307	-9.589282275	18.09349552	25.40932282	14.92624034	4.457081179	53.79370431	-9.317780754	18.61999857	43.2091985	-96.59005097	-110.1295356	-45.54057448	172.4039326	66.17700778	93.5904406	-0.125869142
NCI_Endogenous_TLR_signaling_Pathway_(regulation_of_granulocyte_colony_stimulating_factor_production)	NCI 1.123	215.0659162	287.6256655	6.259635434	-79.55924644	129.0482322	183.3461664	93.82396294	-10.94801227	168.0193596	-4.988019331	57.41117547	99.77745004	93.48283724	97.35384813	40.59986547	139.105961	-16.83213555	184.986325	110.0135745	107.5840969	43.93764451	56.55053189	6.249353715	-10.95865283	-39.92216612	-21.32121682	99.30337917	144.6675143	88.94496774	120.4467826	55.22795416	9.360364238	-42.2849308	-35.84748458	-23.12527797	9.806944456	25.90589873	54.1250319	74.37104135	20.7780652	94.54394037	-50.39386958	-79.33889858	-40.18986648	183.0123238	124.3520027	60.68179141	-5.204270651
NCI_Endogenous_TLR_signaling_Pathway_(regulation_of_interleukin_10_production)	NCI 1.123	215.0659162	287.6256655	6.259635434	-79.55924644	129.0482322	183.3461664	93.82396294	-10.94801227	168.0193596	-4.988019331	57.41117547	99.77745004	93.48283724	97.35384813	40.59986547	139.105961	-16.83213555	184.986325	110.0135745	107.5840969	43.93764451	56.55053189	6.249353715	-10.95865283	-39.92216612	-21.32121682	99.30337917	144.6675143	88.94496774	120.4467826	55.22795416	9.360364238	-42.2849308	-35.84748458	-23.12527797	9.806944456	25.90589873	54.1250319	74.37104135	20.7780652	94.54394037	-50.39386958	-79.33889858	-40.18986648	183.0123238	124.3520027	60.68179141	-5.204270651
NCI_Endogenous_TLR_signaling_Pathway_(regulation_of_interleukin_1_beta_production)	NCI 1.123	192.8342995	195.4344412	36.95871497	13.14835449	113.2770898	169.2796313	134.3283635	22.9286322	146.2096827	26.91737624	51.20613639	101.0596418	53.43192907	123.4935174	83.82762267	108.1753981	21.46523057	74.9764822	53.49084609	32.64818672	3.019825345	-8.362074699	16.77352758	-12.74417036	-0.010975081	-34.90233798	73.31275913	126.7973911	36.06692452	45.07071653	15.82253843	1.602517307	-9.589282275	18.09349552	25.40932282	14.92624034	4.457081179	53.79370431	-9.317780754	18.61999857	43.2091985	-96.59005097	-110.1295356	-45.54057448	172.4039326	66.17700778	93.5904406	-0.125869142
NCI_Endogenous_TLR_signaling_Pathway_(regulation_of_interleukin_6_production)	NCI 1.123	234.0221712	250.9754625	48.06703072	16.30379204	118.5956547	217.5689	127.6747193	20.36785784	157.6290323	-45.91892344	37.4902684	106.822683	70.22172724	134.6411532	79.01629432	103.7263668	11.06752071	142.8195376	102.4038624	21.95393727	36.67693913	20.0106835	-9.80392874	29.64807899	-33.39950047	-16.62774469	59.90535891	106.9635483	39.08408089	51.8896507	-0.268496059	1.944809475	2.225406819	6.676675738	5.09096328	-18.78489402	16.29750733	74.78104567	-18.41895359	43.68247947	11.38717901	-48.73030105	-54.06184199	-1.367323938	235.1821303	97.44171508	80.71349149	48.41419762
NCI_Endogenous_TLR_signaling_Pathway_(regulation_of_tumor_necrosis_factor_production)	NCI 1.123	234.0221712	250.9754625	48.06703072	16.30379204	118.5956547	217.5689	127.6747193	20.36785784	157.6290323	-45.91892344	37.4902684	106.822683	70.22172724	134.6411532	79.01629432	103.7263668	11.06752071	142.8195376	102.4038624	21.95393727	36.67693913	20.0106835	-9.80392874	29.64807899	-33.39950047	-16.62774469	59.90535891	106.9635483	39.08408089	51.8896507	-0.268496059	1.944809475	2.225406819	6.676675738	5.09096328	-18.78489402	16.29750733	74.78104567	-18.41895359	43.68247947	11.38717901	-48.73030105	-54.06184199	-1.367323938	235.1821303	97.44171508	80.71349149	48.41419762
NCI_Endogenous_TLR_signaling_Pathway_(respiratory_burst_involved_in_inflammatory_response)	NCI 1.123	208.8326982	232.0130656	51.78023446	10.47295181	113.9143919	224.3892809	136.4615453	20.21049185	166.9097747	-1.588518187	42.60387646	103.7346013	33.81910186	123.5349637	67.16607972	95.79674479	14.88518066	92.85699256	32.50556681	27.70887863	-0.249603189	-8.324779513	27.08323702	-20.64472092	11.28098731	-42.49090626	74.49032239	120.935673	24.68532393	56.25033863	24.87121336	6.599739504	-12.88642311	16.30322025	49.78868543	10.41860963	-0.884672986	76.41195082	9.743340931	20.12722344	23.45423731	-117.408559	-106.8911879	-32.75190016	180.0700513	36.13275074	80.12398748	22.91194541
NCI_Endothelins_Main_Pathway	NCI 1.123	122.7778469	115.5455422	20.7723796	9.666570447	89.72906612	18.58443725	120.8281108	-7.358760354	113.0630758	29.46258618	55.01128973	69.36747083	75.48528413	109.1742419	102.2676832	98.98073859	-7.828997674	-27.32711896	26.6820659	-6.557704789	9.299374468	-19.74035916	-15.93246844	19.92745981	-6.538987357	-8.588995283	72.02507952	105.0429857	7.257088625	2.933371065	-40.13139837	11.61465032	-15.82670963	-2.403791718	-75.5432776	-37.79443128	-12.20830762	12.65389086	-26.65747899	-1.902986379	91.64234123	-14.39811686	-33.19492102	7.418449065	126.7979265	108.9242041	61.96002439	15.60171623
NCI_Endothelins_Pathway_(arachidonic_acid_secretion)	NCI 1.123	107.4857704	112.0326266	75.75702614	-0.914369885	92.56630362	72.42293654	107.7509983	-34.6427706	144.3069849	18.38370762	53.35088818	53.74207495	76.96724604	92.87825574	64.800183	94.63118545	-8.384987058	36.69493552	50.75445294	39.94739491	37.98943988	-51.44280209	-5.677741754	-12.84010049	26.81586313	-9.638708992	112.5327903	107.3630423	18.553562	53.128214	-10.48951418	43.89079609	60.28630133	-20.22631103	-26.81664765	-26.76489606	-15.99427057	5.206324944	-20.40326808	-26.72155227	86.57110813	-38.03167381	-32.7922267	-51.12273231	130.7371077	98.10551972	42.46371725	-14.23129039
NCI_Endothelins_Pathway_(cAMP_biosynthetic_process)	NCI 1.123	167.4292768	151.7707489	19.86761381	14.60964748	99.02303264	11.84535915	129.0125166	16.66281185	120.1015464	28.33167001	55.73103234	87.81608007	90.68240934	134.2572094	114.5780458	108.2404845	-15.89054787	-45.70919705	11.35831909	-20.90162822	10.07418811	-17.22320016	-45.30577302	42.98180224	-19.64730964	-5.441379257	61.48494442	109.2863986	11.09255893	-21.83397812	-67.11547309	-6.255186014	-12.07827724	-22.52869807	-76.52005342	-48.09926474	-20.08020105	44.84615226	-46.62694488	4.83265802	69.51821963	6.850523401	-7.734026312	50.8220199	153.4449951	113.2632703	73.11943101	26.44293726
NCI_Endothelins_Pathway_(positive_regulation_of_muscle_contraction)	NCI 1.123	157.5056919	121.2574348	26.12834417	-4.667325313	81.53093625	39.79547406	155.4838088	32.4028223	127.7566904	46.39715189	69.57625731	101.713329	132.3642682	155.6370265	153.9045808	102.2364016	-40.86178979	6.425354223	20.24441851	-3.03859396	-9.098585839	-13.62595597	-46.09565241	5.986626781	-29.01675612	-18.71498793	62.13810609	126.9024138	-10.62218987	-47.35158746	-38.3012799	23.63520929	-38.3941347	14.96438648	-66.11633682	-37.56781654	-9.078376511	29.43744361	-54.76486016	14.80412994	107.6380764	-85.55745533	-79.22083117	21.74839651	122.1145195	98.21610469	63.75694235	-23.27500009
NCI_Endothelins_Pathway_(regulation_of_vascular_smooth_muscle_contraction)	NCI 1.123	76.31182635	77.18483158	7.872432902	-4.197901908	91.45992283	17.11984106	108.0822273	18.16664287	87.06896732	32.56879776	50.60117247	45.26969194	37.33990925	66.58281424	88.80935224	95.84640965	4.596240026	-26.37564938	9.506298482	-18.28196881	13.80243316	-23.76263994	-3.189329762	4.532130727	-1.818582332	-15.67130954	54.4755423	116.8965204	-10.32991515	9.468798654	-15.74602911	21.17354832	-0.051325292	27.68529348	-52.78961845	1.020912675	0.514433339	11.82335085	-18.62008919	-2.781422033	74.42628824	9.467159401	-38.01220416	-21.95921905	84.65769461	75.97394321	51.27608254	8.541325676
NCI_Ephrin_A_reverse_signaling_Main_Pathway	NCI 1.123	216.7151169	201.3347355	28.66420196	101.1535703	19.98581025	108.8144094	71.93990934	-14.49811502	92.94132105	25.89230362	86.52152733	70.3544947	130.1951727	92.1546515	3.397304899	100.0969768	-14.61823527	79.82488358	101.5816504	-8.398532726	6.072104281	-55.72294381	43.75637379	44.86553342	-53.5556027	-67.90709578	129.087827	27.45421789	-20.97759599	50.60450627	-94.52401899	19.92514903	-43.65803168	-23.4628016	-112.6674041	-77.8154799	-35.23263453	-17.70657736	85.38732708	-50.64232607	24.70213352	-151.0562991	-14.57013521	22.03692024	164.4863245	177.6385172	63.40799979	-22.97819632
NCI_Ephrin_A_reverse_signaling_Pathway_(MAPKKK_cascade)	NCI 1.123	209.0708833	212.0857899	28.82927625	116.8627204	-0.052438418	101.5936379	76.64407958	-10.08597319	59.22874486	-3.827816044	68.11280373	63.23088025	99.40350675	72.34695809	-15.97512497	87.368013	-10.08597319	98.01628032	87.84045746	2.603052848	10.55628758	-61.78966157	59.22874486	79.50200027	-58.75843048	-85.28984303	119.9249016	4.298130431	-50.632484	64.49677065	-103.1235902	27.79831189	-61.78966157	-15.97512497	-103.1235902	-90.55786881	-43.64438688	-53.19714872	80.78177763	-65.01658762	-4.817947408	-165.7617387	1.733465712	30.82954298	155.0748755	173.8554827	16.11756933	-39.47530644
NCI_Ephrin_A_reverse_signaling_Pathway_(beta_integrin_mediated_adhesion)	NCI 1.123	216.7151169	201.3347355	28.66420196	101.1535703	19.98581025	108.8144094	71.93990934	-14.49811502	92.94132105	25.89230362	86.52152733	70.3544947	130.1951727	92.1546515	3.397304899	100.0969768	-14.61823527	79.82488358	101.5816504	-8.398532726	6.072104281	-55.72294381	43.75637379	44.86553342	-53.5556027	-67.90709578	129.087827	27.45421789	-20.97759599	50.60450627	-94.52401899	19.92514903	-43.65803168	-23.4628016	-112.6674041	-77.8154799	-35.23263453	-17.70657736	85.38732708	-50.64232607	24.70213352	-151.0562991	-14.57013521	22.03692024	164.4863245	177.6385172	63.40799979	-22.97819632
NCI_Ephrin_A_reverse_signaling_Pathway_(neuron_projection_morphogenesis)	NCI 1.123	209.0708833	212.0857899	28.82927625	116.8627204	-0.052438418	101.5936379	76.64407958	-10.08597319	59.22874486	-3.827816044	68.11280373	63.23088025	99.40350675	72.34695809	-15.97512497	87.368013	-10.08597319	98.01628032	87.84045746	2.603052848	10.55628758	-61.78966157	59.22874486	79.50200027	-58.75843048	-85.28984303	119.9249016	4.298130431	-50.632484	64.49677065	-103.1235902	27.79831189	-61.78966157	-15.97512497	-103.1235902	-90.55786881	-43.64438688	-53.19714872	80.78177763	-65.01658762	-4.817947408	-165.7617387	1.733465712	30.82954298	155.0748755	173.8554827	16.11756933	-39.47530644
NCI_Ephrin_B_reverse_signaling_Main_Pathway	NCI 1.123	130.2970594	134.509587	28.38261323	27.66479627	93.56706385	28.15540364	119.6750316	-1.915010155	113.4630776	42.8543834	64.49409755	61.78053227	84.29287624	104.0116989	91.08093872	108.2897015	5.697761783	-4.775353716	27.61974227	-5.243199778	2.795885135	-11.01554387	-9.35101822	-11.4238131	-12.78750845	-9.906646229	71.22110933	105.5729087	20.25991606	22.83632754	1.323636331	43.25194907	0.254254502	-5.575322466	-60.60458544	-20.87566932	-11.20072294	8.916271431	-27.63297649	5.894081402	81.35828183	-34.99296675	-53.57104658	-6.826698989	137.9918977	121.2349483	74.39860712	10.52660788
NCI_Ephrin_B_reverse_signaling_Pathway_(angiogenesis)	NCI 1.123	122.5202196	143.3938217	31.59972775	24.28019239	90.67990072	37.32169655	118.4341343	-9.932454666	116.7521584	23.97256482	60.76052731	54.84607304	77.99040928	100.5600471	82.95560315	102.3482318	-0.584154594	-7.938785505	25.88469057	-14.86040645	1.24793993	-10.95550855	-16.16908075	-7.496572667	-12.35391433	-11.02709852	65.53656948	93.6612259	10.40718698	34.16159875	5.450465586	42.32438119	4.032911793	-14.23967056	-67.32911341	-18.43390527	-8.745741477	14.61290339	-31.38076414	7.095952764	69.53177012	-11.14821308	-27.83997982	12.89631294	141.8090177	123.1885741	59.45924628	32.51685276
NCI_Ephrin_B_reverse_signaling_Pathway_(cell_adhesion)	NCI 1.123	126.587242	142.8272057	29.04000258	27.89850163	93.76691857	32.45339192	119.4467298	-6.235459185	115.5067145	31.33663936	61.16831887	60.97467214	82.67595973	105.0200002	90.33302467	105.7249026	4.411778007	-9.348473989	30.39785256	-10.52599959	2.374139566	-11.47983799	-15.06261236	-10.25357593	-14.03653598	-9.849374208	68.53278381	98.91505529	20.61157361	26.97910921	2.77504254	43.13275835	0.625025644	-10.32124059	-65.92591862	-22.57537108	-11.12228835	11.06690962	-30.06082704	5.574512458	75.9291202	-24.45310526	-41.02818992	1.938671153	139.713669	127.3571962	70.31570438	21.73853306
NCI_Ephrin_B_reverse_signaling_Pathway_(endothelial_cell_migration)	NCI 1.123	122.5202196	143.3938217	31.59972775	24.28019239	90.67990072	37.32169655	118.4341343	-9.932454666	116.7521584	23.97256482	60.76052731	54.84607304	77.99040928	100.5600471	82.95560315	102.3482318	-0.584154594	-7.938785505	25.88469057	-14.86040645	1.24793993	-10.95550855	-16.16908075	-7.496572667	-12.35391433	-11.02709852	65.53656948	93.6612259	10.40718698	34.16159875	5.450465586	42.32438119	4.032911793	-14.23967056	-67.32911341	-18.43390527	-8.745741477	14.61290339	-31.38076414	7.095952764	69.53177012	-11.14821308	-27.83997982	12.89631294	141.8090177	123.1885741	59.45924628	32.51685276
NCI_Ephrin_B_reverse_signaling_Pathway_(endothelial_cell_proliferation)	NCI 1.123	106.0422373	46.93674419	13.46140962	4.997031407	87.41228693	-60.45103365	127.9660658	44.50141856	93.5996338	61.01300327	100.2849648	87.00403664	70.15242765	121.7255901	124.2919123	81.35935615	-41.58090692	-38.99167096	30.93333271	-31.49769113	23.56715771	-11.93348693	-18.60290876	18.87193114	-5.26640458	-35.20219513	53.17944468	138.063503	-70.24300813	-41.04668252	-28.77069318	47.00032473	-56.70758864	8.323193206	-81.89614814	-8.808125704	-58.82807962	-44.7100952	-19.70812825	34.24751707	105.8617485	-12.3127656	10.79716119	-14.35130754	77.63098234	87.34155261	45.93595134	42.90253036
NCI_ErbB1_downstream_signaling_Main_Pathway	NCI 1.123	28.5562906	28.41726188	2.772896934	-0.07196723	30.27584542	-1.822069745	37.04786257	5.742398909	30.25977656	20.90425911	20.7857375	16.85850706	18.07360128	18.05026893	29.01196004	26.73340648	9.543184695	8.666217033	0.943345869	-1.1235987	6.484349219	-1.308860232	-0.40299357	1.222044963	-0.483232341	-6.627841458	31.17398167	36.66410534	-0.305438222	0.106074073	0.479873364	10.2543336	6.402248852	5.491786977	-5.317136619	-2.831982672	1.33250989	-1.109533802	-5.079534477	-5.452951177	35.15367832	-12.90556957	-27.60092101	-7.741102111	30.25427437	29.88494458	24.19058496	-6.349065187
NCI_ErbB1_downstream_signaling_Pathway_(cell_migration)	NCI 1.123	31.30484648	15.72848476	-14.61342981	-22.19145373	31.66696107	-22.57938959	55.23863759	19.34001795	36.64289688	3.853484374	30.64236189	2.709330556	13.45806639	24.86193697	50.95362388	28.17702527	7.962637762	-59.14345195	14.67336484	-26.64049406	30.9466963	20.73191535	-3.250448143	16.42573979	-13.53031076	7.366960151	20.65004417	71.74137136	4.72197931	7.232040571	-3.773533067	15.3533037	-18.87025896	26.62672676	-47.62606894	0.056840045	-8.80182512	16.68901757	22.6185499	3.808342008	35.20777223	-2.154393865	-7.810616557	9.819323817	13.62782628	65.27515693	30.16509682	5.928373842
NCI_ErbB1_downstream_signaling_Pathway_(cell_proliferation)	NCI 1.123	25.41695416	30.97359357	5.804790277	-6.807709687	38.04953822	-6.815774731	36.73798335	12.11618656	30.52291992	14.71674713	22.74743568	13.93591496	20.26510969	28.33703271	28.44825918	27.70772686	4.389564988	-17.89870074	-2.614591822	2.408574978	7.766321805	0.349602693	4.722413084	31.63543303	6.524561358	-8.453214845	25.31416902	43.49136358	4.417708498	-10.0674765	-5.466340062	19.10415969	-9.453702165	-6.383098946	-32.04249399	-17.92394199	7.440818444	-0.8108636	-13.66019297	-3.105440626	35.87820429	2.739857104	-12.79127596	-4.664304048	41.14699892	29.52675742	18.16580557	-8.184047616
NCI_ErbB1_downstream_signaling_Pathway_(cytoskeleton_organization)	NCI 1.123	121.5942098	107.4430955	14.66296918	-15.55873863	103.2482551	-51.21661152	143.9065444	10.39328417	95.77236777	89.72015118	76.74023386	111.2654118	28.68642532	114.5549175	130.1586068	132.1893343	40.89248928	16.12767782	-26.11991724	16.99636268	30.06510158	0.556824766	-17.68930302	14.24531767	-4.347068799	-4.80568302	77.63727228	142.8778577	24.14114822	-18.46992709	3.854882366	42.3529976	-21.13725774	92.89209174	-13.79360825	-4.144416901	0.512485146	-10.02382869	-58.98205793	3.881050148	125.7777784	-77.13973283	-151.2839848	-53.73682336	123.4283539	146.8004078	126.9589562	-38.44169337
NCI_ErbB1_downstream_signaling_Pathway_(lamellipodium_assembly)	NCI 1.123	-96.51014667	-70.89509422	-2.371468226	6.580664539	-123.9380568	0.757474399	-127.4572399	-14.23312606	-97.04434811	-70.82332956	-63.93976392	-74.92387452	-65.68925225	-95.81808208	-109.806919	-92.3335325	4.494293071	-18.02842803	-9.10366969	21.64503054	-8.523136613	17.17643789	8.85228215	-15.91946432	0.874371518	29.72020288	-65.68933016	-121.1219062	16.8886013	9.645408744	22.47430345	-20.77488075	22.59024276	-7.326297148	57.8983433	11.23698908	-3.880278481	8.835513418	13.22363933	-5.536714607	-119.9862622	30.25716222	74.58303978	34.4263185	-116.4422904	-91.27042856	-88.98743279	21.01201067
NCI_ErbB1_downstream_signaling_Pathway_(ruffle_organization)	NCI 1.123	98.551162	101.750377	7.903054694	4.576002328	109.0363884	-3.269260778	138.2835884	22.39638971	105.8781658	80.33723989	67.16019738	64.57445559	73.30925996	86.40352092	108.6384218	92.63589515	20.43185891	21.11385898	11.04413923	-13.76384049	7.183163644	-8.329317264	-9.347080102	-0.722021625	-9.710049748	-36.76022302	98.6279357	131.6436929	5.273725816	-6.465652708	-8.057612114	20.85649039	-0.724671906	41.76784312	-11.3715772	-10.89193524	0.946149714	-3.560895748	1.482434199	-1.477085494	109.9602757	-73.33528712	-107.0516214	-37.71832148	102.4278135	105.3841123	92.37449253	-36.13791889
NCI_ErbB1_downstream_signaling_Pathway_(tight_junction_assembly)	NCI 1.123	-108.999026	-111.2636215	-23.08114854	33.52627794	-80.19448135	80.56851034	-150.4476288	-33.40869267	-125.3806994	-67.31866718	-45.70912992	-64.114104	-30.22104258	-141.4005951	-119.8468693	-128.3638916	13.27850574	89.32733066	-14.94390483	18.83844325	-17.30764	2.443945061	13.00552577	-21.11780069	18.12595171	21.98100168	-38.68003268	-191.7705167	-46.96269724	-8.558523852	18.10516081	-22.45449477	23.70049419	-39.18723196	46.20125607	105.468784	-10.6220958	-60.06785323	16.60787074	-47.34313911	-96.11918098	29.00537016	61.52471351	-0.191614968	-112.757039	-73.58215839	-116.021349	30.06960668
NCI_ErbB2_ErbB3_signaling_events_Main_Pathway	NCI 1.123	87.95779442	78.95768469	12.08276565	16.56943096	70.99219141	6.336825633	91.63150982	5.587804065	72.27604207	56.67202727	47.29728642	65.97479502	55.90119841	72.70675485	76.6868952	78.4932116	10.91138752	7.959347285	19.11007367	5.467609372	6.366520821	-9.809884578	-1.899258273	-5.376711049	-8.627993092	-8.352892658	62.37710339	87.45981235	12.11363125	16.71043836	-9.689971698	19.45820135	-12.79228987	19.82391732	-25.14678432	-12.33181807	-7.060499192	-1.749241418	2.289878801	-3.305099528	74.93006222	-44.39415695	-66.14383019	-34.78856485	94.4511618	80.69790092	68.56782834	-13.80750908
NCI_ErbB2_ErbB3_signaling_events_Pathway_(activation_of_caspase_activity)	NCI 1.123	121.6949946	99.37198896	8.528405187	29.19341041	109.5195593	-8.860274827	123.2056064	36.46048902	93.89948686	73.5596239	72.97397695	90.5295717	94.63463009	108.4443816	119.5533787	99.74337881	20.97549599	-44.14281848	38.32359359	9.204791197	14.41063059	-9.613972698	-13.25187014	3.33372703	-12.55863314	-21.71794058	71.30577736	129.3747316	47.28886235	-7.637890992	-33.325527	38.33673655	-26.77244348	134.5624537	-68.94904749	-35.88295321	-17.16957356	-22.09934233	-15.11224418	6.465354112	115.8672809	-68.26039067	-117.072778	-50.71716469	102.3667355	127.5279833	100.3248422	-39.54312508
NCI_ErbB2_ErbB3_signaling_events_Pathway_(apoptosis)	NCI 1.123	93.99640795	64.78996752	1.746205325	37.16744168	84.27935618	-9.12441454	78.00445438	22.41227798	57.37993655	67.54883593	62.12982336	71.96552717	77.80134775	78.46817693	78.49014253	66.96821619	16.92340475	-58.44986026	40.18531879	14.62845508	7.370179671	-0.107187974	-15.1145974	-9.555852484	3.820827509	-14.46936509	51.4825911	85.06887063	41.38338295	5.966752298	-30.27449513	21.56198163	-23.02672904	96.75580266	-62.26589574	-39.01701311	-19.79205055	-19.88904424	-6.568700819	0.615274194	82.21937311	-47.81337932	-80.49421457	-32.58322351	73.15619849	93.46392893	75.59351499	-27.85060805
NCI_ErbB2_ErbB3_signaling_events_Pathway_(cell_migration)	NCI 1.123	128.8635496	116.1245936	38.22429477	20.23701061	98.43472469	-6.682126871	147.7184395	7.656367548	114.4417898	82.22573252	69.71261639	95.46361538	79.619172	90.21490602	107.9584303	128.9612382	18.75827267	71.94337175	9.961995737	-10.18963746	19.89980327	-17.08560843	1.65586171	-7.958913891	-10.47261414	-21.77019289	116.7905175	131.3564226	13.48682058	18.4600951	-4.119450893	32.82373919	-9.445678644	16.41181278	6.9541372	11.06116038	-0.770055272	4.426686048	-2.995159274	7.034848617	108.3628935	-98.61795766	-129.7998755	-53.94852547	135.8749134	120.6537691	119.3849881	-21.83796126
NCI_ErbB2_ErbB3_signaling_events_Pathway_(cell_proliferation)	NCI 1.123	29.36084582	46.99218302	-5.771963689	4.643231837	19.55786084	-0.705586508	38.98152629	2.897471296	45.77842733	4.866643753	32.855625	14.33872963	46.29349275	20.43890631	0.672169789	16.34408951	-15.93552746	21.90782278	10.82544036	-16.87011513	12.74366943	-14.39957274	6.307777439	4.979674128	-26.20829127	-23.66318402	49.75343598	44.37847083	7.38382842	-11.51598829	-7.947851325	-16.05291993	-5.527868075	-30.83776618	13.1003563	2.058964195	-9.795721457	19.75691262	27.31954879	-8.440894447	40.25011841	-36.74607566	-24.63080687	34.22562783	25.00545011	34.56314354	15.10772272	2.511372815
NCI_ErbB2_ErbB3_signaling_events_Pathway_(heart_morphogenesis)	NCI 1.123	109.7750624	109.1827211	2.829397842	-1.5012975	124.996677	25.0002658	127.4601698	14.43663243	103.6320911	78.31089787	53.38609172	60.82196083	59.55669956	83.16063653	102.285288	77.66243944	16.61356794	28.19365408	3.854070519	11.25112336	18.92017686	-12.91182044	10.04562429	7.271553467	-9.970374235	-22.33447107	94.3390858	113.3124086	5.808301975	20.53525751	13.24380241	30.57137669	4.630270353	16.62422367	-33.42086883	0.235864862	3.768197288	18.76171258	-6.12405942	-19.60352777	83.10898343	-48.51426814	-97.9604329	-48.79269271	122.3382527	94.40265043	82.5811259	-24.27554611
NCI_ErbB2_ErbB3_signaling_events_Pathway_(mammary_gland_morphogenesis)	NCI 1.123	109.7750624	109.1827211	2.829397842	-1.5012975	124.996677	25.0002658	127.4601698	14.43663243	103.6320911	78.31089787	53.38609172	60.82196083	59.55669956	83.16063653	102.285288	77.66243944	16.61356794	28.19365408	3.854070519	11.25112336	18.92017686	-12.91182044	10.04562429	7.271553467	-9.970374235	-22.33447107	94.3390858	113.3124086	5.808301975	20.53525751	13.24380241	30.57137669	4.630270353	16.62422367	-33.42086883	0.235864862	3.768197288	18.76171258	-6.12405942	-19.60352777	83.10898343	-48.51426814	-97.9604329	-48.79269271	122.3382527	94.40265043	82.5811259	-24.27554611
NCI_ErbB2_ErbB3_signaling_events_Pathway_(myelination)	NCI 1.123	126.5105542	101.2706856	11.57899015	22.32902464	87.26553329	4.553318277	116.3846837	16.26343838	95.82679856	62.91270155	58.66201768	93.97516442	76.76519487	105.4030251	107.8561016	91.4666929	8.789792342	-19.05673785	41.13520292	8.239308916	3.334551603	-15.05430613	-16.81200982	7.778827117	-12.28250091	-5.507160581	59.43564637	111.3892506	24.16739941	7.466850682	-34.30986485	22.35215289	-31.51950671	65.73368227	-61.02649413	-29.83908704	-15.86151787	-24.99355074	0.393373784	0.905338662	101.3073072	-47.43402022	-88.92682579	-42.37499957	110.2320528	120.1208199	87.66850489	-13.05819342
NCI_ErbB2_ErbB3_signaling_events_Pathway_(nervous_system_development)	NCI 1.123	109.7750624	109.1827211	2.829397842	-1.5012975	124.996677	25.0002658	127.4601698	14.43663243	103.6320911	78.31089787	53.38609172	60.82196083	59.55669956	83.16063653	102.285288	77.66243944	16.61356794	28.19365408	3.854070519	11.25112336	18.92017686	-12.91182044	10.04562429	7.271553467	-9.970374235	-22.33447107	94.3390858	113.3124086	5.808301975	20.53525751	13.24380241	30.57137669	4.630270353	16.62422367	-33.42086883	0.235864862	3.768197288	18.76171258	-6.12405942	-19.60352777	83.10898343	-48.51426814	-97.9604329	-48.79269271	122.3382527	94.40265043	82.5811259	-24.27554611
NCI_ErbB4_signaling_events_Main_Pathway	NCI 1.123	110.6049923	107.4027697	20.0970862	29.63270872	87.16912912	7.184144004	102.6535553	-0.00083029	103.5833742	44.9390376	58.47079383	75.66871754	91.21689824	111.3492622	108.9967861	79.16582117	2.67970539	-26.39195772	30.20794325	-9.605613234	-0.010282183	-16.26573339	-7.851945368	-1.620848384	0.66503382	-17.1928388	75.1878827	104.9970732	20.85236027	0.829886271	-30.60112577	18.29456043	-27.0682432	22.63461845	-53.36344312	-35.87507597	-11.84111807	-14.05181621	-14.11722398	5.007352646	84.27872269	-33.76802805	-43.40758814	-31.45740005	119.2459203	130.822901	70.37236543	-17.45889475
NCI_ErbB4_signaling_events_Pathway_(apoptosis)	NCI 1.123	94.70188921	119.2654368	32.55565113	44.41988938	114.162837	20.24976579	108.8816635	26.44981886	113.6835683	54.79183247	70.40679406	107.4101262	91.72301015	145.9259917	129.0422364	82.12327085	0.368313689	-50.87174876	24.7364587	-25.94563134	11.33204954	-5.212699024	-17.20123229	-7.021168841	-2.921759146	-0.752037759	69.16185105	114.2947963	38.79524844	-22.53628009	-45.53094739	28.00904146	-61.85705505	69.41105746	-30.61312548	-36.25838278	-9.004013914	-9.857380693	-44.62429219	22.36894666	100.5498596	-21.27131698	-64.37456401	-50.07078463	112.7004469	137.3399481	77.32020471	-42.885159
NCI_ErbB4_signaling_events_Pathway_(axon_guidance)	NCI 1.123	90.3497974	97.94494314	8.855193177	51.42068907	109.0795044	35.39782537	107.0013408	23.98819385	136.4436981	54.02650773	118.7172002	115.0910039	97.23746227	175.1473646	121.2087537	68.1653686	-20.8113519	-81.28559813	86.94335041	-41.02998088	22.49104135	-10.55044123	-17.90882965	-0.046555392	8.944603885	-9.80764261	72.94069126	151.7418766	47.43949175	-12.77954567	-36.67948714	40.77466468	-78.41258455	-43.38979114	-34.66497765	-39.22948733	-9.184538523	-24.5631061	-55.81465767	22.05155305	121.3812451	42.84856	-32.57105496	-25.57303919	110.3931598	100.9071923	74.66832104	-52.7432012
NCI_ErbB4_signaling_events_Pathway_(cell_proliferation)	NCI 1.123	74.48699567	82.24662563	8.915180961	34.49090481	100.819576	-5.256300738	106.3025724	10.57551341	116.7575113	43.72973412	88.83767598	88.2267231	89.50037217	159.4032479	180.5958543	74.26217487	-19.60441895	-71.84775868	67.37503669	-44.28489093	29.90312529	-15.65576165	-29.17154064	3.765243064	3.221412769	-17.44780044	66.45804637	129.2178273	28.77152686	-15.24343803	-38.74875069	35.27298878	-66.54427202	-35.11294813	-47.56738306	-42.45005405	0.759218198	-27.65178067	-43.43666886	11.38810183	119.7976586	45.43837321	-19.82360385	-15.32505013	97.75108208	106.9590772	77.27045109	-31.79845122
NCI_ErbB4_signaling_events_Pathway_(chemotaxis)	NCI 1.123	94.70188921	119.2654368	32.55565113	44.41988938	114.162837	20.24976579	108.8816635	26.44981886	113.6835683	54.79183247	70.40679406	107.4101262	91.72301015	145.9259917	129.0422364	82.12327085	0.368313689	-50.87174876	24.7364587	-25.94563134	11.33204954	-5.212699024	-17.20123229	-7.021168841	-2.921759146	-0.752037759	69.16185105	114.2947963	38.79524844	-22.53628009	-45.53094739	28.00904146	-61.85705505	69.41105746	-30.61312548	-36.25838278	-9.004013914	-9.857380693	-44.62429219	22.36894666	100.5498596	-21.27131698	-64.37456401	-50.07078463	112.7004469	137.3399481	77.32020471	-42.885159
NCI_ErbB4_signaling_events_Pathway_(dendrite_morphogenesis)	NCI 1.123	94.70188921	119.2654368	32.55565113	44.41988938	114.162837	20.24976579	108.8816635	26.44981886	113.6835683	54.79183247	70.40679406	107.4101262	91.72301015	145.9259917	129.0422364	82.12327085	0.368313689	-50.87174876	24.7364587	-25.94563134	11.33204954	-5.212699024	-17.20123229	-7.021168841	-2.921759146	-0.752037759	69.16185105	114.2947963	38.79524844	-22.53628009	-45.53094739	28.00904146	-61.85705505	69.41105746	-30.61312548	-36.25838278	-9.004013914	-9.857380693	-44.62429219	22.36894666	100.5498596	-21.27131698	-64.37456401	-50.07078463	112.7004469	137.3399481	77.32020471	-42.885159
NCI_ErbB4_signaling_events_Pathway_(epithelial_cell_differentiation)	NCI 1.123	90.53853408	93.37330003	16.66742551	36.2482255	80.11741399	12.92169604	102.3819214	-0.100124774	88.81668516	27.8110552	56.67133985	79.09102529	78.83555147	113.164981	113.6427004	61.55591144	-18.59605642	-22.29495181	24.94277718	-14.10414675	-10.63331199	-17.33415314	-16.24619448	0.094695484	0.988975891	-20.6938513	66.40886117	103.1649166	7.474212958	15.27454465	-18.13319111	10.51277139	-22.51267444	-11.26380184	-28.50694673	-36.9989382	-18.14748001	-27.58598601	-20.25284071	6.071930672	89.2094227	5.120799672	-21.3064336	-33.33895625	113.5604462	103.1540268	53.96770544	-20.67803937
NCI_ErbB4_signaling_events_Pathway_(glial_cell_differentiation)	NCI 1.123	78.84195511	47.62815769	2.931791207	24.86128049	55.65351081	-10.52929324	76.90973165	-3.097019219	80.71796124	45.97162784	54.52136949	40.40507765	80.34622931	92.29252818	115.5972797	64.00703519	-0.597370112	-21.77755309	58.87614729	7.523619096	5.093829395	-4.533375969	-3.323841951	3.333497456	3.330736703	-13.95272905	67.89308126	90.64758583	17.08362433	-7.181765724	-15.34207593	29.86707019	-8.482418804	-23.89686572	-48.49332588	-45.02895793	-23.50919414	-20.71870076	-11.22376028	4.907540578	88.25791655	8.407473246	-19.20362445	-19.11088786	79.12105545	78.12521476	60.0940295	-14.78659678
NCI_ErbB4_signaling_events_Pathway_(heart_development)	NCI 1.123	90.3497974	97.94494314	8.855193177	51.42068907	109.0795044	35.39782537	107.0013408	23.98819385	136.4436981	54.02650773	118.7172002	115.0910039	97.23746227	175.1473646	121.2087537	68.1653686	-20.8113519	-81.28559813	86.94335041	-41.02998088	22.49104135	-10.55044123	-17.90882965	-0.046555392	8.944603885	-9.80764261	72.94069126	151.7418766	47.43949175	-12.77954567	-36.67948714	40.77466468	-78.41258455	-43.38979114	-34.66497765	-39.22948733	-9.184538523	-24.5631061	-55.81465767	22.05155305	121.3812451	42.84856	-32.57105496	-25.57303919	110.3931598	100.9071923	74.66832104	-52.7432012
NCI_ErbB4_signaling_events_Pathway_(neural_crest_cell_migration)	NCI 1.123	65.18289873	52.93708325	-3.921502698	38.46974051	93.84841514	9.656937991	85.91449156	-7.973503612	111.5296679	49.94187402	79.02564663	46.2668549	77.54138671	169.9527113	205.153237	59.51952234	-47.61757455	-51.40116366	102.8671308	15.5037152	54.49463986	-19.85651687	-21.75572489	18.24733556	17.37045302	-22.48922498	59.87294039	124.033188	36.606895	-25.33818217	-32.13609513	54.48807244	-39.65637255	-78.21908071	-13.78030418	-67.16874875	0.485320804	-22.67375664	-29.50681263	3.109519076	127.5566475	97.25538864	16.80989075	-5.522461262	88.23311453	87.22310837	65.74373266	4.815250167
NCI_ErbB_receptor_signaling_network_Main_Pathway	NCI 1.123	90.53292972	99.88095347	22.96781573	33.70127188	98.42211732	-7.719719705	115.9259502	25.88513351	88.39961709	47.04599881	18.72355308	73.61029791	56.72851269	135.517102	122.1617258	93.56397129	2.215033613	16.83095356	-0.921413685	3.519432746	10.29480672	-12.39207777	-3.617506557	27.6012978	24.36640274	-16.37023548	61.48605016	93.59350671	18.7355538	-31.98992301	-10.36420409	42.71604351	-75.02857861	0.847539377	-18.28807818	-28.86457391	29.45194362	15.6544983	-91.30860319	26.23942528	47.88693154	24.98295201	-50.74498522	-50.01276482	117.1626281	66.80512519	84.54923231	-12.84983923
NCI_FAS_CD95_signaling_Main_Pathway	NCI 1.123	93.35283183	90.22715939	19.5774251	12.2234546	92.86345053	1.407243049	100.4870818	7.473759131	104.5180136	49.12381248	44.71347453	67.11560227	57.46610436	83.7540027	91.58011828	99.42346936	18.32884126	0.34663681	19.07578821	6.657466123	20.87418627	-19.73074131	5.312443469	17.93485908	-5.527451767	-26.81048926	65.73108434	106.5449455	24.08816649	10.36788956	-2.247295068	24.35869575	-13.03379327	21.35416922	-24.13409571	-16.12957963	4.96133742	1.928189873	-17.33627272	-7.96538227	87.57527966	-40.21716596	-68.55583666	-21.16846586	100.9265662	97.08585612	84.2572426	-3.920917713
NCI_FAS_CD95_signaling_Pathway_(cell_cycle)	NCI 1.123	106.8029153	84.29393716	13.49230456	-1.998619878	100.7397578	-12.75325401	122.6659228	25.14111728	107.9713485	83.42834746	57.94297993	77.02477149	70.71384513	104.3208518	117.9004613	123.290312	22.30661592	34.22620277	41.73497561	26.14148725	5.653559223	-14.29676154	17.43816364	14.76433044	13.33926349	-53.22497048	91.05258674	130.7197561	30.47113236	3.09472729	19.40786206	45.64402763	2.833197398	20.98655178	-18.19140482	-6.073459008	16.80735094	-10.16762319	-14.89216787	-31.02865287	102.3155575	-112.1658442	-124.3112759	-73.06728718	123.3172967	104.2732213	93.55283646	-57.27806242
NCI_FAS_CD95_signaling_Pathway_(cell_migration)	NCI 1.123	103.6766257	98.65617709	22.48241695	17.54948125	106.336846	-8.140771082	119.3527307	1.29901113	114.2297726	72.41469381	58.95639025	87.88674474	76.66976232	94.90520238	113.1736414	98.98270491	21.80438763	-58.21143105	22.49867289	8.46390145	28.22675823	-13.89104528	-10.0728943	19.19239114	-0.66901066	-29.87183494	64.73263362	132.3359925	31.21860564	9.913126364	-16.80297715	34.81123047	-22.65957911	55.04492455	-59.68874867	-28.76279916	-1.836005495	-4.034537571	-13.92240937	-5.992360713	124.4896882	-42.90813651	-79.21663158	-33.054226	112.9659215	124.7732267	120.6781241	-14.71123538
NCI_FAS_CD95_signaling_Pathway_(necroptosis)	NCI 1.123	109.0789777	103.0508134	32.5069457	2.917099623	102.8393024	9.868872582	107.7889675	-30.24097881	131.7886882	73.2430494	40.79646061	56.13535696	54.69542807	59.28592585	82.97484633	78.4018335	16.95619877	52.40175149	15.47543019	36.34877851	17.68265201	-12.17843294	28.66953221	45.13758412	33.57433516	-35.15977701	75.71783153	117.6713607	21.28286253	53.46285351	10.07997256	56.12022592	20.07568527	-25.66761255	22.04624916	-18.74140815	31.8367188	1.974076045	-10.29215044	-32.2580702	135.0491609	-93.26184428	-90.05883902	-9.470039678	134.9574426	117.1577879	87.82783374	8.928493673
NCI_FAS_CD95_signaling_Pathway_(neuron_projection_development)	NCI 1.123	106.9194581	89.85782846	20.94081722	14.66797343	103.1651581	6.428239441	101.5240813	-7.005847482	116.4249395	70.00494662	53.58783722	64.78301925	61.61656025	83.53354725	87.1831047	95.48513	5.968358319	58.05206762	21.86432722	23.33721288	15.46949808	-22.76655786	21.64041794	25.26284367	10.6856176	-38.47395812	80.38076117	111.5846097	22.89513133	26.06383011	17.31430473	40.22422815	-0.277580018	-8.051716962	-9.836321812	-29.92993985	14.36775762	2.104777467	-20.17931585	-31.14823441	125.639748	-82.17232982	-95.63195061	-30.88464418	127.8119065	125.9701157	81.34093137	-7.978669254
NCI_FAS_CD95_signaling_Pathway_(release_of_cytochrome_c_from_mitochondria)	NCI 1.123	99.36802936	80.44861357	17.10109088	2.157539537	88.69767228	6.753785523	102.8136438	-1.365713135	103.9077673	77.95904028	26.70303111	54.12598402	40.0999603	65.82444323	72.9177485	88.20594563	18.2068218	56.51291375	-11.42923685	24.27739221	10.15612208	-18.99906731	21.31345875	18.47323964	23.08157814	-32.57351403	74.58639116	108.2357586	9.244858709	15.7052299	36.92619653	40.88750115	1.014688123	24.0921068	0.206233079	-24.89023704	28.92061172	10.19306877	-24.78378421	-19.85978413	111.3218999	-56.25060805	-66.17246278	-20.32566589	105.9338067	109.2367698	89.42758435	-8.764936962
NCI_FGF_signaling_Main_Pathway	NCI 1.123	-126.2846011	-125.0668291	-15.75065749	-2.738274123	-112.2358803	3.263310552	-122.1866614	-3.619843604	-100.6624822	-54.4073531	-55.51694657	-74.27962125	-83.98880725	-128.6145595	-129.0329108	-123.2991504	-10.38945193	2.241895435	-40.47535697	23.17018628	-4.36889046	24.76328452	31.51690903	-3.888127456	4.53087115	22.23002605	-68.31729598	-118.0329471	5.998137783	13.00091794	18.87038325	-8.77851674	11.61086763	-10.22155729	82.45936472	37.60242293	13.53518865	-3.259442986	5.180956789	16.15525742	-99.67453881	29.75675769	62.37142725	21.77232185	-131.1754619	-117.8481927	-80.62323409	-11.41292049
NCI_FGF_signaling_Pathway_(MAPKKK_cascade)	NCI 1.123	-140.8392082	-130.1982309	-17.71830229	-6.267478178	-124.6190863	14.77024797	-101.7832549	-24.51845998	-99.33436508	-79.41679061	-62.27248788	-92.83867799	-132.6336496	-121.8349877	-130.8648581	-147.9356654	9.467044261	-9.518579147	-70.86466947	9.8644216	12.87351404	38.99234431	40.48460809	16.976111	-5.200934369	62.93602528	-86.25808523	-128.5311532	6.873784335	28.69601453	-13.57465858	-7.315086822	-12.88341838	18.02835791	59.86553592	18.6691308	21.31567908	16.78735403	-7.052415111	-16.04556212	-132.0398308	19.51328435	107.6710119	25.40435617	-140.0869964	-83.00297807	-131.076131	-8.22512577
NCI_FGF_signaling_Pathway_(cell_migration)	NCI 1.123	-96.44636434	-94.69343584	-14.70942178	35.37334199	-100.5130467	60.74249392	-92.23565775	-43.38718748	-75.16781456	-58.83967399	-40.44172272	-77.81890806	-108.0537311	-121.4936636	-135.2567499	-146.7645601	13.58898584	2.95349414	-38.7985935	25.72703895	0.309736031	27.15211992	61.13924889	6.458455235	16.7007155	61.34363635	-70.42861861	-119.0565189	23.12165905	60.83332328	-9.744258944	-1.807547938	1.844884897	-0.206209558	77.79578909	12.91544625	18.72283385	5.212280448	-10.096562	-14.31240389	-128.4181872	-24.97922005	66.27505914	-2.165017794	-100.6549665	-67.53752108	-134.1073375	-13.19478279
NCI_FGF_signaling_Pathway_(negative_regulation_of_apoptosis)	NCI 1.123	-131.2496268	-161.7237345	-30.83229107	-7.894168838	-118.9233325	-64.70880328	-149.6317194	33.61687161	-101.5890188	-30.91898434	-48.62356227	-63.0481601	-77.69659805	-136.2201856	-134.141563	-79.48714104	-24.06486476	-20.49467597	-31.28502178	55.01934314	-8.483943273	32.80748147	31.92888534	2.48883017	-4.611574395	-8.194708612	-78.54772067	-102.8522711	-8.909606488	-16.3625066	31.03210005	-15.63210214	-1.882006695	-36.88332575	90.93994165	35.69803429	1.364564107	-8.752026851	-19.63923564	55.23852984	-69.43607661	69.03915354	36.91607143	17.78320679	-128.3140289	-153.9126782	-31.91786948	-28.86111562
NCI_FOXA1_transcription_factor_network_Main_Pathway	NCI 1.123	238.9053864	336.1514867	72.24575376	37.41508433	132.3231398	37.41508433	162.6913812	28.71394663	169.5906683	-3.131426482	66.18329157	155.280584	114.7340732	193.2295461	135.4980096	118.508106	-72.44614454	88.49764671	106.7298024	8.646877083	-31.89963373	-31.89963373	-3.131426482	37.41508433	-3.131426482	19.18292865	122.1448704	88.49764671	-3.131426482	122.1448704	-31.89963373	28.71394663	-31.89963373	-31.89963373	-31.89963373	-101.2143518	45.4193551	-16.48456574	77.96159514	52.83015231	8.646877083	8.646877083	-101.2143518	-3.131426482	233.189545	273.343128	77.96159514	110.8120018
NCI_FOXA2_and_FOXA3_transcription_factor_networks_Main_Pathway	NCI 1.123	71.81740197	28.90300593	12.63353977	-8.009342595	68.66830089	-7.106809233	65.23601959	26.08114104	73.88883691	86.42410571	57.47888086	49.5929817	87.50219202	55.24791645	64.48908718	70.94316873	-19.84877493	-220.2594789	40.37718362	-15.3585219	2.862509659	-2.237807989	-22.27924766	20.77130817	-36.8479245	-19.37733825	58.90982738	95.03697426	-21.38818189	38.74200928	-60.12384149	28.2259847	-19.30072059	-9.541082803	-126.2363098	14.74203583	-44.94905301	-4.448859671	26.58604626	27.73094516	89.06823621	79.98107816	25.6504909	63.62314348	61.75951963	113.7712191	24.63755522	36.13494989
NCI_FOXM1_transcription_factor_network_Main_Pathway	NCI 1.123	79.06783131	41.88730249	-19.72246569	12.28518664	63.85422375	-13.08123982	85.63731903	15.98927098	55.74433746	49.13133837	47.92053737	48.9526134	34.88472327	56.74484772	78.78975933	79.94450981	4.207338289	-40.35842079	10.03558041	7.67475472	-21.10161606	5.8845407	3.060520689	-11.9762732	3.056468002	4.916096655	41.99655365	106.9453368	20.09210317	-3.4770388	-9.741866623	14.5841121	15.68534537	9.706164039	-42.85695788	1.154610661	-11.81979578	-8.046704208	-24.36080862	-3.170930279	50.53698008	-47.05810959	-44.66262994	-58.12121363	94.53894379	61.70838606	59.72172671	-28.54063813
NCI_Fanconi_anemia_Main_Pathway	NCI 1.123	105.077382	60.70235911	-4.166100442	13.64987375	81.71443107	-7.361913505	121.7937897	15.49464175	66.45591809	62.94762291	60.6684406	78.77366867	55.61731896	78.76567396	108.1425094	105.6232064	-5.014937449	11.30982254	15.03203529	4.31847678	-19.19058766	-11.65433987	0.812408689	5.90980348	-4.514210235	-6.751345764	64.82738873	133.4082723	22.19920491	8.343556147	-3.903158402	14.16319853	9.205188915	9.913673932	-25.49591705	19.45272286	10.19356489	-12.49973348	-22.22480946	13.79839782	77.90521522	-96.44516863	-109.4699577	-71.85897856	108.9422856	86.82645882	80.13108287	-53.96627468
NCI_Fanconi_anemia_Pathway_(DNA_repair)	NCI 1.123	117.3555066	51.67400921	-9.512288421	44.1903259	103.0602591	-3.280629094	132.720008	8.233031366	66.96052693	72.07133794	88.90266682	91.78892576	53.39015314	85.96390332	131.7960122	112.6679805	-4.562313704	-3.961205535	12.31498338	25.02058772	0.464356177	0.92279722	10.81194443	-11.65431418	-8.85522796	6.978681359	64.47058378	140.8019116	35.95431949	9.612288565	4.802674855	-5.592078048	5.596919593	19.44130866	-14.1166159	34.41555571	9.983950206	-11.13618938	-6.577150174	8.594453586	73.32299971	-91.88764285	-98.4867823	-114.5405656	136.1693014	98.83015857	64.00131036	-64.73899773
NCI_Fanconi_anemia_Pathway_(G1_S_transition_checkpoint)	NCI 1.123	113.7585381	75.78951949	5.403805889	12.73631189	78.32361127	3.539076503	113.6099352	-1.864608715	80.22382904	69.03056077	60.30034461	80.64391349	66.19072813	93.17093887	122.0650677	107.3734398	1.996531286	13.91309779	42.92756495	15.30222639	-11.26118617	5.053164062	10.36030277	-2.881775478	-1.265095639	-18.57393877	65.54691043	121.9676642	29.46754061	0.859726698	5.767835184	1.463569075	19.23017019	12.66431332	-34.81624637	-2.291934	1.242462806	-20.69026165	-23.65256289	8.006961108	74.53583703	-115.5677654	-153.7714485	-100.9685362	134.7526658	102.5933163	97.35799409	-75.92753542
NCI_Fanconi_anemia_Pathway_(Sister_Chromatid_Exchange_Process)	NCI 1.123	102.5014781	58.8110006	-2.74362874	12.72086763	82.10692767	-8.157153029	121.0471004	17.10473679	64.50676549	64.93131136	58.62587388	75.39620609	57.90356498	75.78927409	101.2526511	102.4728377	-1.300750805	15.02416535	9.614089964	1.288698172	-20.01297786	-16.17327422	-1.45173282	3.859600874	-6.851055206	-3.842533544	72.92516102	132.0915755	19.91740509	10.96848304	-3.392636464	15.87992751	7.011464551	11.2984734	-18.87042252	20.13789444	10.78442335	-9.767275124	-16.43917113	16.53584326	78.81692212	-90.92975785	-101.8803928	-61.39526769	100.3125617	84.14687336	77.6515286	-46.18842346
NCI_Fanconi_anemia_Pathway_(regulation_of_double_strand_break_repair_via_homologous_recombination)	NCI 1.123	104.7566653	58.46289839	-3.139453594	11.03019921	79.85479815	-9.630817991	127.2333087	16.26823625	68.76805922	63.56504326	59.55968587	78.93055063	58.05903538	80.79689363	112.8463561	105.7065242	-4.742475042	11.25843056	13.59917915	2.128881852	-18.17493955	-12.43807427	0.411351417	5.433094767	-5.778953126	-7.360569263	69.94835243	135.2530075	20.2950569	6.028049847	-5.506759047	12.96251765	6.110574688	11.60387973	-22.1789041	20.66507977	8.857110486	-12.94319188	-18.76033436	13.27620359	80.6594732	-92.25062586	-105.2778228	-68.41339764	107.3167681	85.59974987	82.96743588	-54.40652067
NCI_Fc_epsilon_receptor_I_signaling_in_mast_cells_Main_Pathway	NCI 1.123	1.105218184	3.472808102	3.618460642	2.1116198	-2.585243996	14.81559185	-7.310783709	0.666666028	1.054905069	4.83007335	-10.50895712	-5.755558941	-10.74628447	-7.271239023	-13.02417975	-7.505132957	-9.041095662	15.83252571	8.906445379	1.551915307	-5.876988907	5.484476367	-1.708764774	1.765560798	-2.057342908	4.942760609	0.012231676	-1.942048171	8.772733246	12.67113703	11.2987954	6.169139115	11.80136735	-6.637132912	20.99318788	-6.1918891	-3.980796147	8.22843355	5.256474227	2.822750413	-3.540657303	-20.99753183	1.752878381	0.654018181	-1.101770476	-0.656919839	3.78161793	-9.591106969
[truncated: 2,430 more rows]
[truncated: 118 more columns]
